# Supplementary material for: A Cross-Species Study of PI3K Protein-Protein Interactions Reveals the Direct Interaction of P85 and SHP2
Source: Sci Rep. 2016 Feb 3;6:20471. doi: 10.1038/srep20471 (PMC4738311; doi:10.1038/srep20471)
Supplement: Supplementary Dataset 1 [file srep20471-s1.xls]

## Sheet: Fly PI3K associated IPs_updated
Identified Proteins (432)	Accession Number	Molecular Weight	Taxonomy	Drosophila Pi3k92e_p110 IP Insulin S2R+	Drosophila Pi3k92e_p110 IP basal S2R+	Drosophila Pi3k21B_p85 IP Insulin S2R+	Drosophila Pi3k21B_p85 IP basal S2R+
type=protein; loc=2L:complement(10242637..10244158,10244219..10244387,10244457..10244545,10244601..10244853,10244910..10245103,10245220..10245351,10245410..10245590,10245655..10246021); ID=FBpp0079677; name=chico-PA; parent=FBgn0024248,FBtr0080088; dbxref=FlyBase:FBpp0079677,FlyBase_Annotation_IDs:CG5686-PA,GB_protein:AAF52882.1,GB_protein:AAF52882; MD5=413ca6f0cf13747c197b4da33612690e; length=96…	FBpp0079677	108 kDa	Drosophila	24	0	43	41
type=protein; loc=3R:complement(16455469..16455597,16455661..16455780,16455849..16456019,16456079..16456385,16456442..16457029,16457231..16457437,16457500..16459244); ID=FBpp0083348; name=Pi3K92E-PA; parent=FBgn0015279,FBtr0083940; dbxref=FlyBase:FBpp0083348,FlyBase_Annotation_IDs:CG4141-PA,GB_protein:AAF55792.1,GB_protein:AAF55792; MD5=3af9bc06a7c1bc81aaa07d01cd7141db; length=1088; release=r5.4;…	FBpp0083348 (+1)	127 kDa	Drosophila	217	177	137	117
type=protein; loc=2L:join(298403..298403,299033..299918,302026..302659); ID=FBpp0077791; name=Pi3K21B-PA; parent=FBgn0020622,FBtr0078132; dbxref=FlyBase:FBpp0077791,FlyBase_Annotation_IDs:CG2699-PA,GB_protein:AAF51510.2,GB_protein:AAF51510; MD5=e2b8a06e02cbc1b27029f16cb23aef7c; length=506; release=r5.4; species=Dmel;	FBpp0077791	57 kDa	Drosophila	81	70	141	143
type=protein; loc=3R:complement(17399113..17401638,17401710..17402014,17402073..17402726,17402790..17402904,17403007..17403431,17403506..17403868,17403934..17404222,17404282..17404451,17404519..17405094,17405192..17406203); ID=FBpp0083519; name=InR-PA; parent=FBgn0013984,FBtr0084121; dbxref=FlyBase:FBpp0083519,FlyBase_Annotation_IDs:CG18402-PA,GB_protein:AAF55903.2,GB_protein:AAF55903; MD5=f0ae4f…	FBpp0083519	240 kDa	Drosophila	0	0	40	21
type=protein; loc=3R:11070082..11072037; ID=FBpp0082514; name=Hsc70-4-PE; parent=FBgn0001219,FBtr0083055; dbxref=FlyBase:FBpp0082514,FlyBase_Annotation_IDs:CG4264-PE,GB_protein:AAO41567.1,GB_protein:AAO41567; MD5=050fd5b4b4ff0bfd160c385fb3a7608a; length=651; release=r5.4; species=Dmel;	FBpp0082514 (+5)	71 kDa	Drosophila	32	26	28	36
type=protein; loc=2R:join(8147691..8147693,8152248..8152422,8156698..8156940,8161271..8161299); ID=FBpp0087109; name=Cam-PA; parent=FBgn0000253,FBtr0088001; dbxref=FlyBase:FBpp0087109,FlyBase_Annotation_IDs:CG8472-PA,GB_protein:AAF58542.1,GB_protein:AAF58542; MD5=0d8d56d0155abaee6c91bd24448526f1; length=149; release=r5.4; species=Dmel;	FBpp0087109 (+1)	17 kDa	Drosophila	26	32	11	6
type=protein; loc=2L:complement(8221549..8222114,8222226..8222376,8222446..8222518,8222581..8222830,8222892..8223161,8223223..8223449,8223825..8223984,8224052..8224531,8224593..8225042,8225106..8225415,8225486..8225512,8225672..8226141,8226210..8226393,8226458..8226606,8228083..8228257,8228494..8229011,8230125..8230194); ID=FBpp0079244; name=Pvr-PA; parent=FBgn0032006,FBtr0079625; dbxref=FlyBase:…	FBpp0079244 (+1)	170 kDa	Drosophila	6	16	109	93
type=protein; loc=X:complement(10358486..10359100,10359176..10359280,10359618..10365571,10365651..10365816,10365913..10366002); ID=FBpp0071394; name=CG17255-PA; parent=FBgn0030205,FBtr0071460; dbxref=FlyBase:FBpp0071394,GB_protein:AAF46591.2,FlyBase_Annotation_IDs:CG17255-PA,GB_protein:AAF46591.3,GB_protein:AAF46591; MD5=a2d2c4a9b8439b72d64b872c9f88b42c; length=2309; release=r5.4; species=Dmel;	FBpp0071394 (+1)	236 kDa	Drosophila	44	40	35	49
type=protein; loc=2L:join(6923906..6924400,6924685..6925455); ID=FBpp0078974; name=Hrb27C-PA; parent=FBgn0004838,FBtr0079346; dbxref=FlyBase:FBpp0078974,FlyBase_Annotation_IDs:CG10377-PA,GB_protein:AAF52456.1,GB_protein:AAF52456; MD5=b3cbf4123650d1cce713c03daf50563c; length=421; release=r5.4; species=Dmel;	FBpp0078974 (+2)	45 kDa	Drosophila	42	35	30	29
type=protein; loc=2R:complement(15334965..15336251,15338938..15338994); ID=FBpp0085720; name=betaTub56D-PB; parent=FBgn0003887,FBtr0086536; dbxref=FlyBase:FBpp0085720,FlyBase_Annotation_IDs:CG9277-PB,GB_protein:AAF57555.1,GB_protein:AAF57555; MD5=af532e832c1035fa8fb3355ba120f3d1; length=447; release=r5.4; species=Dmel;	FBpp0085720	50 kDa	Drosophila	39	33	18	12
type=protein; loc=2R:join(3957404..3957784,3957840..3958017,3958326..3959743,3959868..3960283,3960632..3960739,3960872..3960976,3961105..3961205,3961479..3962005,3962978..3963112,3963170..3963295,3963365..3963613,3963798..3963953,3964765..3964797,3965236..3965334); ID=FBpp0087852; name=lig-PA; parent=FBgn0020279,FBtr0088774; dbxref=GB_protein:AAM68848.1,FlyBase:FBpp0087852,FlyBase_Annotation_IDs:…	FBpp0087852 (+2)	136 kDa	Drosophila	26	27	28	27
type=protein; loc=3R:complement(5540674..5540886,5540946..5541176,5541243..5541390,5541446..5541652,5541713..5542038,5542096..5542172,5542239..5543195,5543252..5543998,5544053..5544263,5544353..5544825,5544886..5545119,5545199..5545343,5545442..5548942,5549030..5549220,5549283..5549521,5549582..5549799,5549859..5550138,5550202..5550399,5551186..5551247); ID=FBpp0081568; name=hyd-PA; parent=FBgn00…	FBpp0081568	319 kDa	Drosophila	9	12	43	34
type=protein; loc=2R:join(14029012..14029177,14030918..14032402,14032472..14032725); ID=FBpp0085915; name=pAbp-PC; parent=FBgn0003031,FBtr0086736; dbxref=GB_protein:AAF57746.1,FlyBase:FBpp0085915,FlyBase_Annotation_IDs:CG5119-PC,GB_protein:AAF57746; MD5=6bee88b82e3f7d3c442e363e78d07870; length=634; release=r5.4; species=Dmel;	FBpp0085915 (+7)	70 kDa	Drosophila	37	30	22	21
type=protein; loc=3R:join(228924..229002,230191..230361,230423..231141,231202..231270,231323..231533,231589..231977); ID=FBpp0078561; name=growl-PA; parent=FBgn0037245,FBtr0078921; dbxref=FlyBase:FBpp0078561,FlyBase_Annotation_IDs:CG14648-PA,GB_protein:AAF52130.1,GB_protein:AAF52130; MD5=fb8ec086e8c95c678aeb2caf7433311a; length=545; release=r5.4; species=Dmel;	FBpp0078561 (+1)	60 kDa	Drosophila	34	25	19	18
type=protein; loc=X:complement(11696646..11698491,11698930..11699054); ID=FBpp0073445; name=Hsc70-3-PB; parent=FBgn0001218,FBtr0073608; dbxref=FlyBase:FBpp0073445,FlyBase_Annotation_IDs:CG4147-PB,GB_protein:AAN09299.1,GB_protein:AAN09299; MD5=90cfc2d2c129e8a211bff4d9b740fb53; length=656; release=r5.4; species=Dmel;	FBpp0073445 (+3)	72 kDa	Drosophila	12	12	9	10
type=protein; loc=X:join(16255731..16256087,16257391..16258663,16259238..16259546,16259620..16259675,16260937..16261044); ID=FBpp0074011; name=nonA-PA; parent=FBgn0004227,FBtr0074232; dbxref=FlyBase_Annotation_IDs:CG4211-PA,FlyBase:FBpp0074011,GB_protein:AAF48597.2,GB_protein:AAF48597; MD5=3db46fb606889bf3705432380be6276e; length=700; release=r5.4; species=Dmel;	FBpp0074011	77 kDa	Drosophila	26	12	23	26
type=protein; loc=3R:join(23748639..23748641,23748847..23749027,23749092..23749462,23749862..23750512); ID=FBpp0084617; name=RpL4-PA; parent=FBgn0003279,FBtr0085248; dbxref=FlyBase:FBpp0084617,FlyBase_Annotation_IDs:CG5502-PA,GB_protein:AAG22173.1,GB_protein:AAG22173; MD5=c846b6c4b4ed56d364b2ad352ff789f5; length=401; release=r5.4; species=Dmel;	FBpp0084617	45 kDa	Drosophila	16	13	17	13
type=protein; loc=3R:3356981..3358333; ID=FBpp0081062; name=alphaTub84D-PA; parent=FBgn0003885,FBtr0081538; dbxref=FlyBase:FBpp0081062,FlyBase_Annotation_IDs:CG2512-PA,GB_protein:AAF54007.1,GB_protein:AAF54007; MD5=019098f12132864ff22b77f0b7ff682e; length=450; release=r5.4; species=Dmel;	FBpp0081062 (+2)	50 kDa	Drosophila	22	24	6	13
type=protein; loc=2L:complement(22427601..22427795,22428349..22428786,22428847..22429110,22429269..22429271); ID=FBpp0110421; name=RpL5-PA; parent=FBgn0064225,FBtr0111129; dbxref=FlyBase_Annotation_IDs:CG17489-PA,GB_protein:EAA46019.1,GB_protein:EAA46019,FlyBase:FBpp0110421; MD5=4509e147e248f30dbcb4ce925dd687bb; length=299; release=r5.4; species=Dmel;	FBpp0110421 (+2)	34 kDa	Drosophila	13	10	13	11
type=protein; loc=3L:complement(17631605..17633153,17634126..17634355,17636463..17636826,17637079..17637086); ID=FBpp0074963; name=Pep-PB; parent=FBgn0004401,FBtr0075199; dbxref=FlyBase:FBpp0074963,FlyBase_Annotation_IDs:CG6143-PB,GB_protein:AAF49319.3,GB_protein:AAF49319; MD5=19816eddca9ef235f71f1c63d498b93d; length=716; release=r5.4; species=Dmel;	FBpp0074963 (+1)	78 kDa	Drosophila	17	12	11	6
type=protein; loc=2R:7781080..7782471; ID=FBpp0087142; name=Ef1alpha48D-PA; parent=FBgn0000556,FBtr0088035; dbxref=FlyBase:FBpp0087142,FlyBase_Annotation_IDs:CG8280-PA,GB_protein:AAF58608.1,GB_protein:AAF58608; MD5=2ae59732b0e0ae621052c7236b70a79c; length=463; release=r5.4; species=Dmel;	FBpp0087142 (+1)	50 kDa	Drosophila	23	28	4	6
type=protein; loc=X:join(16182984..16182990,16183060..16183191,16183259..16183355,16185090..16185124,16185974..16186143,16186228..16186676,16186919..16187228); ID=FBpp0073996; name=caz-PB; parent=FBgn0011571,FBtr0074217; dbxref=FlyBase:FBpp0073996,FlyBase_Annotation_IDs:CG3606-PB,GB_protein:AAN09389.1,GB_protein:AAN09389; MD5=b7a5116c6e8a05354f633cc64f4f0f35; length=399; release=r5.4; species=Dme…	FBpp0073996 (+1)	39 kDa	Drosophila	18	15	9	14
type=protein; loc=3R:join(7047652..7047654,7047897..7048089,7048283..7048451,7049117..7049252,7049580..7049969,7050213..7050572); ID=FBpp0081822; name=RpL3-PA; parent=FBgn0020910,FBtr0082346; dbxref=FlyBase:FBpp0081822,FlyBase_Annotation_IDs:CG4863-PA,GB_protein:AAF54610.2,GB_protein:AAF54610; MD5=96aa8a3d3896e3e1a66971d6b83371dd; length=416; release=r5.4; species=Dmel;	FBpp0081822	47 kDa	Drosophila	19	8	12	8
type=protein; loc=4:complement(86899..87364,87466..87806); ID=FBpp0088242; name=RpS3A-PA; parent=FBgn0017545,FBtr0089175; dbxref=FlyBase:FBpp0088242,GB_protein:AAF59372.1,FlyBase_Annotation_IDs:CG2168-PA,GB_protein:AAF59372; MD5=01e3a94c58ad043665c9117cee125392; length=268; release=r5.4; species=Dmel;	FBpp0088242	30 kDa	Drosophila	19	10	6	6
type=protein; loc=3L:3194499..3196652; ID=FBpp0072904; name=Hsp83-PA; parent=FBgn0001233,FBtr0073040; dbxref=FlyBase:FBpp0072904,FlyBase_Annotation_IDs:CG1242-PA,GB_protein:AAF47734.1,GB_protein:AAF47734; MD5=f397796e386213d935f678daad2c75b8; length=717; release=r5.4; species=Dmel;	FBpp0072904	82 kDa	Drosophila	24	20	4	6
type=protein; loc=3L:join(11815986..11815990,11816300..11816455,11816758..11817250); ID=FBpp0075764; name=RpL10Ab-PA; parent=FBgn0036213,FBtr0076032; dbxref=FlyBase:FBpp0075764,FlyBase_Annotation_IDs:CG7283-PA,GB_protein:AAF50002.2,GB_protein:AAF50002; MD5=10f16de0b4b7aa8b0b1fe2b1479d7ba8; length=217; release=r5.4; species=Dmel;	FBpp0075764	24 kDa	Drosophila	11	10	6	8
type=protein; loc=X:complement(656758..657024,658335..658955,659117..659128); ID=FBpp0070143; name=RpL22-PA; parent=FBgn0015288,FBtr0070148; dbxref=FlyBase:FBpp0070143,FlyBase_Annotation_IDs:CG7434-PA,GB_protein:AAF45546.1,GB_protein:AAF45546; MD5=a26dc5dfcb32ff692f0397cf729fb53a; length=299; release=r5.4; species=Dmel;	FBpp0070143	31 kDa	Drosophila	10	11	9	12
type=protein; loc=2R:complement(14520327..14520491,14520559..14520629,14520697..14520868,14520931..14521790,14522275..14522446,14523648..14523776,14523845..14524326,14524393..14525244,14525352..14526122,14526324..14526465); ID=FBpp0085841; name=CG30122-PB; parent=FBgn0050122,FBtr0086660; dbxref=GB_protein:AAF57660.2,FlyBase:FBpp0085841,FlyBase_Annotation_IDs:CG30122-PB,GB_protein:AAF57660; MD5=5f…	FBpp0085841	140 kDa	Drosophila	10	2	6	10
type=protein; loc=X:complement(10675654..10676128,10676206..10676333,10676413..10676709); ID=FBpp0073277; name=sesB-PA; parent=FBgn0003360,FBtr0073421; dbxref=FlyBase:FBpp0073277,FlyBase_Annotation_IDs:CG16944-PA,GB_protein:AAG22341.1,GB_protein:AAG22341; MD5=c2c1ad011a3bcdf20b09b6b6d65bec98; length=299; release=r5.4; species=Dmel;	FBpp0073277 (+3)	33 kDa	Drosophila	18	10	4	5
type=protein; loc=3L:join(22069388..22069441,22069516..22070415); ID=FBpp0078134; name=RpLP0-PA; parent=FBgn0000100,FBtr0078481; dbxref=FlyBase:FBpp0078134,FlyBase_Annotation_IDs:CG7490-PA,GB_protein:AAF51807.1,GB_protein:AAF51807; MD5=86e1796e988a2ee9e406941fb4905ecb; length=317; release=r5.4; species=Dmel;	FBpp0078134	34 kDa	Drosophila	3	1	1	2
type=protein; loc=3R:complement(4481507..4481628,4481709..4483565,4483737..4484109,4485685..4485729); ID=FBpp0081374; name=bel-PA; parent=FBgn0000171,FBtr0081888; dbxref=FlyBase:FBpp0081374,FlyBase_Annotation_IDs:CG9748-PA,GB_protein:AAF54262.1,GB_protein:AAF54262; MD5=7a5214f0ded2bee922609d09b676d354; length=798; release=r5.4; species=Dmel;	FBpp0081374	85 kDa	Drosophila	18	14	5	15
type=protein; loc=3R:complement(9484189..9484286,9484359..9485370,9486062..9486109); ID=FBpp0082316; name=Hrb87F-PA; parent=FBgn0004237,FBtr0082851; dbxref=FlyBase:FBpp0082316,FlyBase_Annotation_IDs:CG12749-PA,GB_protein:AAF54967.1,GB_protein:AAF54967; MD5=1d07be69479a573a56608e31e9576694; length=385; release=r5.4; species=Dmel;	FBpp0082316	39 kDa	Drosophila	10	7	11	11
type=protein; loc=3R:complement(26032360..26032443,26033815..26034147,26034212..26034379); ID=FBpp0088439; name=RpS7-PA; parent=FBgn0039757,FBtr0089422; dbxref=FlyBase:FBpp0088439,FlyBase_Annotation_IDs:CG1883-PA,GB_protein:AAF57023.1,GB_protein:AAF57023; MD5=447ca4c3ce12c2358f0f94bf5fea1d6b; length=194; release=r5.4; species=Dmel;	FBpp0088439 (+2)	22 kDa	Drosophila	10	8	1	0
type=protein; loc=3R:join(20949121..20949201,20949354..20949837,20950312..20951078); ID=FBpp0084150; name=CG11844-PB; parent=FBgn0046214,FBtr0084775; dbxref=FlyBase:FBpp0084150,FlyBase_Annotation_IDs:CG11844-PB,GB_protein:AAF56404.2,GB_protein:AAF56404; MD5=a347fb02289ec9f37bc83fa6435cdd62; length=443; release=r5.4; species=Dmel;	FBpp0084150 (+3)	49 kDa	Drosophila	13	7	2	2
type=protein; loc=3R:join(25687653..25687656,25687921..25688027,25688507..25688918,25689137..25689240); ID=FBpp0099686; name=RpS8-PC; parent=FBgn0039713,FBtr0085489; dbxref=FlyBase_Annotation_IDs:CG7808-PC,FlyBase:FBpp0099686,GB_protein:AAN14192.1,GB_protein:AAN14192; MD5=6f3fd8d03f294cec518e459314d26d3c; length=208; release=r5.4; species=Dmel;	FBpp0099686	24 kDa	Drosophila	18	7	9	2
type=protein; loc=3L:complement(1667346..1667735,1667809..1668221,1668596..1668626); ID=FBpp0072687; name=RpL23A-PA; parent=FBgn0026372,FBtr0072805; dbxref=FlyBase:FBpp0072687,FlyBase_Annotation_IDs:CG7977-PA,GB_protein:AAF47545.1,GB_protein:AAF47545; MD5=72c109ba1880501fee25f5f1a556a4f0; length=277; release=r5.4; species=Dmel;	FBpp0072687	29 kDa	Drosophila	8	5	4	6
type=protein; loc=3R:complement(27420646..27421185,27421243..27421323,27421770..27421880); ID=FBpp0085165; name=RpL6-PA; parent=FBgn0039857,FBtr0085804; dbxref=FlyBase:FBpp0085165,FlyBase_Annotation_IDs:CG11522-PA,GB_protein:AAF57166.1,GB_protein:AAF57166; MD5=4f5c0a2419b0ee142378cf1ed6da540b; length=243; release=r5.4; species=Dmel;	FBpp0085165 (+1)	28 kDa	Drosophila	13	4	3	3
type=protein; loc=3L:join(2587753..2587890,2588084..2588716); ID=FBpp0072801; name=RpL8-PA; parent=FBgn0024939,FBtr0072924; dbxref=FlyBase:FBpp0072801,FlyBase_Annotation_IDs:CG1263-PA,GB_protein:AAF47659.1,GB_protein:AAF47659; MD5=d09e64c3a15edc7f30e4ac2fa02ce592; length=256; release=r5.4; species=Dmel;	FBpp0072801 (+1)	28 kDa	Drosophila	12	4	4	5
type=protein; loc=X:complement(6425159..6425464,6425868..6426238,6426331..6426454,6426523..6426537); ID=FBpp0070877; name=RpL7A-PA; parent=FBgn0014026,FBtr0070915; dbxref=FlyBase:FBpp0070877,FlyBase_Annotation_IDs:CG3314-PA,GB_protein:AAN09170.1,GB_protein:AAN09170; MD5=9dd5cf6ed8fd7a8831cd15e06ca47ffe; length=271; release=r5.4; species=Dmel;	FBpp0070877 (+2)	31 kDa	Drosophila	14	3	4	6
type=protein; loc=3L:join(12508552..12508672,12509659..12510159,12510528..12511057,12511124..12511354,12511538..12511767,12511833..12512170,12512244..12512251); ID=FBpp0075691; name=tral-PA; parent=FBgn0041775,FBtr0075959; dbxref=GB_protein:AAF49905.2,FlyBase:FBpp0075691,GB_protein:AAF49905.3,FlyBase_Annotation_IDs:CG10686-PA,GB_protein:AAF49905; MD5=54d69953cc57bea799bc84855629544a; length=652; …	FBpp0075691	69 kDa	Drosophila	13	9	6	6
type=protein; loc=X:complement(1375920..1376513,1376706..1376924); ID=FBpp0070277; name=sta-PA; parent=FBgn0003517,FBtr0070289; dbxref=FlyBase:FBpp0070277,FlyBase_Annotation_IDs:CG14792-PA,GB_protein:AAF45638.2,GB_protein:AAF45638; MD5=0bfecb7568a3ebf3a816b44ac5c6e70a; length=270; release=r5.4; species=Dmel;	FBpp0070277 (+2)	30 kDa	Drosophila	16	13	4	2
type=protein; loc=3R:complement(1826885..1827082,1827280..1827458,1829395..1829633,1829739..1830848,1830928..1830938); ID=FBpp0078298; name=Rm62-PC; parent=FBgn0003261,FBtr0078649; dbxref=FlyBase:FBpp0078298,FlyBase_Annotation_IDs:CG10279-PC,GB_protein:AAN14332.1,GB_protein:AAN14332; MD5=91fd1a2ab1e8d5284cd393f1f664c60d; length=578; release=r5.4; species=Dmel;	FBpp0078298 (+5)	63 kDa	Drosophila	10	5	8	11
type=protein; loc=3R:complement(24146304..24147001,24147095..24149208,24149371..24150371,24150532..24150599,24151211..24151541); ID=FBpp0088623; name=larp-PC; parent=FBgn0040108,FBtr0089681; dbxref=GB_protein:AAN14138.2,FlyBase:FBpp0088623,FlyBase_Annotation_IDs:CG14066-PC,GB_protein:AAN14138.3,GB_protein:AAN14138.4,GB_protein:AAN14138; MD5=29af58cab2da2c3163290697b0132560; length=1403; release=r…	FBpp0088623	151 kDa	Drosophila	8	2	4	3
type=protein; loc=2L:join(10201230..10201528,10201599..10202058); ID=FBpp0079536; name=RpL7-PA; parent=FBgn0005593,FBtr0079946; dbxref=FlyBase:FBpp0079536,FlyBase_Annotation_IDs:CG4897-PA,GB_protein:AAF52868.1,GB_protein:AAF52868; MD5=6c173242113a02c4d9003f2e5857d863; length=252; release=r5.4; species=Dmel;	FBpp0079536	30 kDa	Drosophila	13	3	3	6
type=protein; loc=3L:complement(12115207..12115254,12115776..12115873,12115937..12116674,12117812..12117986); ID=FBpp0075759; name=yps-PA; parent=FBgn0022959,FBtr0076027; dbxref=FlyBase:FBpp0075759,FlyBase_Annotation_IDs:CG5654-PA,GB_protein:AAF49961.3,GB_protein:AAF49961; MD5=e40bca2842ecf7b30a38c770d1369348; length=352; release=r5.4; species=Dmel;	FBpp0075759	38 kDa	Drosophila	9	5	5	6
type=protein; loc=2L:complement(9896327..9897130); ID=FBpp0079500; name=sop-PA; parent=FBgn0004867,FBtr0079905; dbxref=FlyBase:FBpp0079500,FlyBase_Annotation_IDs:CG5920-PA,GB_protein:AAF52822.1,GB_protein:AAF52822; MD5=207bcaed11f5ff09092a8f6cd10003e0; length=267; release=r5.4; species=Dmel;	FBpp0079500	29 kDa	Drosophila	12	7	3	1
type=protein; loc=3L:complement(7233401..7233877,7233955..7234041,7234326..7234328); ID=FBpp0076602; name=RpL18-PA; parent=FBgn0035753,FBtr0076892; dbxref=GB_protein:AAF50596.1,FlyBase:FBpp0076602,FlyBase_Annotation_IDs:CG8615-PA,GB_protein:AAF50596; MD5=7321237c81d349ed4322de58426e4c66; length=188; release=r5.4; species=Dmel;	FBpp0076602	22 kDa	Drosophila	9	7	5	6
type=protein; loc=3R:complement(5331866..5331921,5331980..5333108,5334013..5334151,5335158..5335732); ID=FBpp0081601; name=Hrp59-PA; parent=FBgn0037701,FBtr0082123; dbxref=FlyBase:FBpp0081601,FlyBase_Annotation_IDs:CG9373-PA,GB_protein:AAF54387.1,GB_protein:AAF54387; MD5=dc68983fbe3fceaa9fb39c681c9eae55; length=632; release=r5.4; species=Dmel;	FBpp0081601	67 kDa	Drosophila	6	4	3	5
type=protein; loc=2R:complement(5322780..5322839,5322899..5323029,5323091..5323498,5323556..5323797,5323867..5324303,5324925..5325200); ID=FBpp0087631; name=ced-6-PB; parent=FBgn0029092,FBtr0088548; dbxref=FlyBase:FBpp0087631,FlyBase_Annotation_IDs:CG11804-PB,GB_protein:AAF58937.1,GB_protein:AAF58937; MD5=2dab452a6ea4a21fdf0b6bd163d73ab9; length=517; release=r5.4; species=Dmel;	FBpp0087631 (+2)	56 kDa	Drosophila	4	4	7	5
type=protein; loc=2R:complement(20856075..20856574,20856641..20856747,20856992..20856996); ID=FBpp0072312; name=RpL19-PA; parent=FBgn0002607,FBtr0072405; dbxref=FlyBase:FBpp0072312,FlyBase_Annotation_IDs:CG2746-PA,GB_protein:AAF47305.1,GB_protein:AAF47305; MD5=fcdd38cc9f41bc412274951108e1b95c; length=203; release=r5.4; species=Dmel;	FBpp0072312 (+1)	24 kDa	Drosophila	7	4	4	6
type=protein; loc=3L:join(13035112..13035114,13035210..13035468,13035542..13035639,13036266..13036437,13036674..13036927); ID=FBpp0075618; name=RpS4-PA; parent=FBgn0011284,FBtr0075884; dbxref=FlyBase:FBpp0075618,FlyBase_Annotation_IDs:CG11276-PA,GB_protein:AAF49847.1,GB_protein:AAF49847; MD5=9432bd09df680f6871c732d2390f7b76; length=261; release=r5.4; species=Dmel;	FBpp0075618 (+1)	29 kDa	Drosophila	16	5	3	3
type=protein; loc=2R:complement(13433976..13434491,13434914..13434931); ID=FBpp0086103; name=RpL18A-PA; parent=FBgn0010409,FBtr0086947; dbxref=FlyBase:FBpp0086103,FlyBase_Annotation_IDs:CG6510-PA,GB_protein:AAF57838.1,GB_protein:AAF57838; MD5=25f9c528cffc82e53fb412237bba44d8; length=177; release=r5.4; species=Dmel;	FBpp0086103	21 kDa	Drosophila	11	3	1	3
type=protein; loc=2R:1642121..1643491; ID=FBpp0085379; name=l(2)09851-PA; parent=FBgn0022288,FBtr0086043; dbxref=FlyBase:FBpp0085379,FlyBase_Annotation_IDs:CG12792-PA,GB_protein:AAF57313.3,GB_protein:AAF57313; MD5=7cf268187f16d1a93bda1da565649524; length=456; release=r5.4; species=Dmel;	FBpp0085379	51 kDa	Drosophila	4	2	0	0
type=protein; loc=3LHet:join(2397927..2397995,2398128..2398454,2398628..2398933); ID=FBpp0112464; name=RpL15-PD; parent=FBgn0028697,FBtr0113741; dbxref=FlyBase_Annotation_IDs:CG17420-PD,FlyBase:FBpp0112464; MD5=0bd857425256835b0a8707e5db42fed8; length=233; release=r5.4; species=Dmel;	FBpp0112464 (+3)	28 kDa	Drosophila	8	5	6	5
type=protein; loc=3L:join(8594135..8594137,8594414..8594515,8594748..8594942,8595203..8595403); ID=FBpp0076359; name=RpL14-PA; parent=FBgn0017579,FBtr0076633; dbxref=FlyBase:FBpp0076359,FlyBase_Annotation_IDs:CG6253-PA,GB_protein:AAF50393.1,GB_protein:AAF50393; MD5=a8770f33c4e9685bb6fcb587b1869f19; length=166; release=r5.4; species=Dmel;	FBpp0076359	19 kDa	Drosophila	7	6	7	1
type=protein; loc=2R:join(20062478..20062490,20062551..20062919,20062996..20063247,20063440..20063714,20063950..20064354,20064416..20064628); ID=FBpp0072166; name=Nop60B-PA; parent=FBgn0023184,FBtr0072258; dbxref=FlyBase_Annotation_IDs:CG3333-PA,FlyBase:FBpp0072166,GB_protein:AAF47178.1,GB_protein:AAF47178; MD5=e11e7d81745512068d7be9dddda65d2a; length=508; release=r5.4; species=Dmel;	FBpp0072166 (+1)	57 kDa	Drosophila	2	2	19	15
type=protein; loc=X:complement(7793787..7794322,7794836..7795040,7795276..7795281); ID=FBpp0071087; name=RpS6-PB; parent=FBgn0004922,FBtr0071135; dbxref=FlyBase:FBpp0071087,FlyBase_Annotation_IDs:CG10944-PB,GB_protein:AAN09218.1,GB_protein:AAN09218; MD5=a5a2be906b55066ce578c7696a06737d; length=248; release=r5.4; species=Dmel;	FBpp0071087	28 kDa	Drosophila	11	4	3	3
type=protein; loc=3L:complement(9421974..9422214,9422274..9422425,9422795..9422797); ID=FBpp0076207; name=RpS17-PB; parent=FBgn0005533,FBtr0076479; dbxref=FlyBase:FBpp0076207,FlyBase_Annotation_IDs:CG3922-PB,GB_protein:AAF50272.1,GB_protein:AAF50272; MD5=03edf5c0f514b34ba6142f641ccf4f7a; length=131; release=r5.4; species=Dmel;	FBpp0076207	15 kDa	Drosophila	10	5	0	0
type=protein; loc=3R:9252326..9253456; ID=FBpp0082253; name=Act87E-PA; parent=FBgn0000046,FBtr0082785; dbxref=FlyBase:FBpp0082253,FlyBase_Annotation_IDs:CG18290-PA,GB_protein:AAF54950.2,GB_protein:AAF54950; MD5=65ab365fe43be37ffb221d87895fd68b; length=376; release=r5.4; species=Dmel;	FBpp0082253 (+1)	42 kDa	Drosophila	3	7	1	3
type=protein; loc=3L:complement(18662134..18664288,18664368..18664534,18664590..18664772,18665731..18666111); ID=FBpp0074865; name=CG18811-PA; parent=FBgn0042134,FBtr0075098; dbxref=FlyBase:FBpp0074865,FlyBase_Annotation_IDs:CG18811-PA,GB_protein:AAG22572.1,GB_protein:AAG22572; MD5=927ba82456ba510777179a794cc84d2d; length=961; release=r5.4; species=Dmel;	FBpp0074865	104 kDa	Drosophila	8	6	2	4
type=protein; loc=3R:join(16582959..16582971,16598518..16598604,16617467..16617585,16617659..16617971,16618036..16618277,16619438..16619573,16622866..16622999,16623067..16623195,16623258..16623398,16623469..16623575,16624037..16624131,16631669..16631844); ID=FBpp0083365; name=CG17838-PA; parent=FBgn0038826,FBtr0083958; dbxref=GB_protein:AAN13832.1,FlyBase:FBpp0083365,FlyBase_Annotation_IDs:CG1783…	FBpp0083365 (+5)	63 kDa	Drosophila	14	3	4	5
type=protein; loc=2R:complement(12457764..12457889,12458131..12458353,12458422..12458510,12458694..12458702); ID=FBpp0086269; name=RpS15-PA; parent=FBgn0034138,FBtr0087123; dbxref=FlyBase:FBpp0086269,FlyBase_Annotation_IDs:CG8332-PA,GB_protein:AAF57984.1,GB_protein:AAF57984; MD5=dfe1be0f7a42b717525ecab027c7c122; length=148; release=r5.4; species=Dmel;	FBpp0086269 (+1)	17 kDa	Drosophila	7	5	2	0
type=protein; loc=2R:complement(12904471..12905304,12905568..12906413); ID=FBpp0086167; name=CG8963-PA; parent=FBgn0034181,FBtr0087016; dbxref=FlyBase:FBpp0086167,FlyBase_Annotation_IDs:CG8963-PA,GB_protein:AAF57917.1,GB_protein:AAF57917; MD5=ea78e6f8388de9e80e55c922d6874705; length=559; release=r5.4; species=Dmel;	FBpp0086167 (+1)	63 kDa	Drosophila	7	5	9	5
type=protein; loc=2R:complement(9868053..9870740); ID=FBpp0086732; name=CG13350-PA; parent=FBgn0033890,FBtr0087606; dbxref=GB_protein:AAF58306.1,FlyBase:FBpp0086732,FlyBase_Annotation_IDs:CG13350-PA,GB_protein:AAF58306; MD5=4954e97534c3a886a7d77407b117e2b0; length=895; release=r5.4; species=Dmel;	FBpp0086732	97 kDa	Drosophila	4	5	1	3
type=protein; loc=3R:join(9474791..9476219,9476531..9476781,9476896..9477288); ID=FBpp0082264; name=rin-PA; parent=FBgn0015778,FBtr0082796; dbxref=GB_protein:AAF54965.2,FlyBase:FBpp0082264,FlyBase_Annotation_IDs:CG9412-PA,GB_protein:AAF54965.3,GB_protein:AAF54965; MD5=3d141bc378bcfd81dcc7417d76d5dc94; length=690; release=r5.4; species=Dmel;	FBpp0082264 (+4)	75 kDa	Drosophila	9	7	3	3
type=protein; loc=3L:complement(16100054..16100629,16100696..16100886,16102722..16103222,16103583..16104969); ID=FBpp0075249; name=Zn72D-PB; parent=FBgn0017453,FBtr0075494; dbxref=FlyBase:FBpp0075249,FlyBase_Annotation_IDs:CG5215-PB,GB_protein:AAO41247.1,GB_protein:AAO41247; MD5=9effbe2100b9ff80ae0e728ee501781c; length=884; release=r5.4; species=Dmel;	FBpp0075249	96 kDa	Drosophila	15	7	4	4
type=protein; loc=2L:join(16768681..16768884,16769459..16769602,16770457..16770837,16770911..16770974,16771043..16771141,16773277..16773380,16774450..16774857,16775683..16775853,16776850..16777439,16778390..16778507,16780550..16780813,16782344..16782553,16782775..16783661,16783833..16783911,16784666..16785841,16785909..16786814,16788021..16788104); ID=FBpp0080454; name=Mhc-PB; parent=FBgn0086783,…	FBpp0080454 (+2)	224 kDa	Drosophila	0	1	0	34
type=protein; loc=3R:join(24425674..24425721,24426428..24426917,24428494..24428669,24428734..24429040,24429330..24429403); ID=FBpp0084667; name=Hrb98DE-PA; parent=FBgn0001215,FBtr0085298; dbxref=FlyBase:FBpp0084667,FlyBase_Annotation_IDs:CG9983-PA,GB_protein:AAF56800.2,GB_protein:AAF56800; MD5=3eacfd0ffece75815b4831e66336bb90; length=364; release=r5.4; species=Dmel;	FBpp0084667 (+5)	39 kDa	Drosophila	4	0	9	13
type=protein; loc=2L:join(9967635..9967877,9967939..9968247,9968317..9968421); ID=FBpp0079484; name=RpL13-PA; parent=FBgn0011272,FBtr0079888; dbxref=GB_protein:AAF52842.1,FlyBase:FBpp0079484,FlyBase_Annotation_IDs:CG4651-PA,GB_protein:AAF52842; MD5=6aea7ab718156ab77fd20fc1241572d5; length=218; release=r5.4; species=Dmel;	FBpp0079484 (+1)	25 kDa	Drosophila	3	3	3	4
type=protein; loc=3L:complement(9503081..9503258,9503565..9503751,9504156..9504378); ID=FBpp0076152; name=RpS9-PA; parent=FBgn0010408,FBtr0076423; dbxref=FlyBase:FBpp0076152,FlyBase_Annotation_IDs:CG3395-PA,GB_protein:AAF50249.1,GB_protein:AAF50249; MD5=7752e85d52003f2a9702c19d0b7cfb88; length=195; release=r5.4; species=Dmel;	FBpp0076152 (+1)	23 kDa	Drosophila	8	1	2	1
type=protein; loc=2L:complement(19008375..19008543,19008949..19009115); ID=FBpp0080723; name=RpL30-PB; parent=FBgn0086710,FBtr0081181; dbxref=FlyBase:FBpp0080723,FlyBase_Annotation_IDs:CG10652-PB,GB_protein:AAN11021.1,GB_protein:AAN11021; MD5=031cba1db79f47afa1ef7dcca63974ea; length=111; release=r5.4; species=Dmel;	FBpp0080723 (+1)	12 kDa	Drosophila	7	4	2	1
type=protein; loc=3R:complement(7641224..7641487,7641563..7642266,7642334..7642479,7642916..7643060,7643728..7643859,7644295..7644664); ID=FBpp0088856; name=glo-PB; parent=FBgn0037954,FBtr0089917; dbxref=FlyBase:FBpp0088856,FlyBase_Annotation_IDs:CG6946-PB,GB_protein:AAF54705.1,GB_protein:AAF54705; MD5=3f936047309b6d29ca83607e3baed238; length=586; release=r5.4; species=Dmel;	FBpp0088856 (+1)	61 kDa	Drosophila	8	7	5	5
type=protein; loc=X:complement(6635810..6636289,6637091..6637171); ID=FBpp0070940; name=RpL17-PB; parent=FBgn0029897,FBtr0070980; dbxref=FlyBase:FBpp0070940,FlyBase_Annotation_IDs:CG3203-PB,GB_protein:AAN09182.1,GB_protein:AAN09182; MD5=ac8aff56af05af0bddb89ce79b8e727e; length=186; release=r5.4; species=Dmel;	FBpp0070940 (+3)	22 kDa	Drosophila	8	3	1	2
type=protein; loc=3R:join(20057446..20058696,20061539..20061677,20061749..20061992,20062064..20062235,20062545..20062844,20063084..20065070,20065138..20065202,20065264..20065479,20065542..20066766,20066837..20066922,20067023..20067298,20067365..20067940,20068002..20068266,20068377..20073364,20073435..20073611,20073698..20073736); ID=FBpp0083947; name=mask-PA; parent=FBgn0043884,FBtr0084562; dbxre…	FBpp0083947 (+1)	423 kDa	Drosophila	0	6	9	8
type=protein; loc=X:join(7828067..7828303,7828363..7828581); ID=FBpp0071050; name=RpS14a-PB; parent=FBgn0004403,FBtr0071094; dbxref=FlyBase:FBpp0071050,FlyBase_Annotation_IDs:CG1524-PB,GB_protein:AAF46297.1,GB_protein:AAF46297; MD5=67c629577ede1be33d27f3af361fb96a; length=151; release=r5.4; species=Dmel;	FBpp0071050 (+2)	16 kDa	Drosophila	5	3	4	5
type=protein; loc=2L:join(420075..420146,420292..420558); ID=FBpp0077716; name=RpLP1-PA; parent=FBgn0002593,FBtr0078056; dbxref=FlyBase:FBpp0077716,FlyBase_Annotation_IDs:CG4087-PA,GB_protein:AAF51499.1,GB_protein:AAF51499; MD5=14996ea00a002e01173b79d94ab23b2f; length=112; release=r5.4; species=Dmel;	FBpp0077716	12 kDa	Drosophila	3	1	0	0
type=protein; loc=3R:join(6158999..6159035,6159219..6159305,6159373..6162881,6162944..6163165,6163230..6163667); ID=FBpp0081709; name=sle-PB; parent=FBgn0037810,FBtr0082231; dbxref=FlyBase:FBpp0081709,FlyBase_Annotation_IDs:CG12819-PB,GB_protein:AAF54522.2,GB_protein:AAF54522; MD5=4c7affba3a41158ecbabac892d1edc09; length=1430; release=r5.4; species=Dmel;	FBpp0081709 (+1)	160 kDa	Drosophila	8	0	0	0
type=protein; loc=2R:complement(18528205..18528600); ID=FBpp0071846; name=RpS24-PA; parent=FBgn0034751,FBtr0071935; dbxref=FlyBase:FBpp0071846,FlyBase_Annotation_IDs:CG3751-PA,GB_protein:AAF46871.1,GB_protein:AAF46871; MD5=7590e7be4b230828427f6faf5d27238c; length=131; release=r5.4; species=Dmel;	FBpp0071846	15 kDa	Drosophila	6	3	2	2
type=protein; loc=2R:complement(12752191..12752538,12752597..12752834,12752899..12753386,12753449..12753601,12753660..12754751,12754831..12754902); ID=FBpp0086220; name=Psi-PB; parent=FBgn0014870,FBtr0087072; dbxref=FlyBase:FBpp0086220,FlyBase_Annotation_IDs:CG8912-PB,GB_protein:AAF57942.2,GB_protein:AAF57942; MD5=09c3bb3e8baccc61038a1bf8df707ccf; length=796; release=r5.4; species=Dmel;	FBpp0086220 (+1)	82 kDa	Drosophila	7	8	7	5
type=protein; loc=3R:complement(9467911..9468149,9468234..9468477,9468551..9468825,9468891..9468931,9471475..9471641); ID=FBpp0082319; name=sqd-PA; parent=FBgn0086897,FBtr0082854; dbxref=FlyBase:FBpp0082319,FlyBase_Annotation_IDs:CG16901-PA,GB_protein:AAF54964.2,GB_protein:AAF54964; MD5=f3e0c9c10a8c84b1ad97a28350d32453; length=321; release=r5.4; species=Dmel;	FBpp0082319 (+2)	35 kDa	Drosophila	4	2	3	4
type=protein; loc=2R:join(19948061..19948097,19948199..19948272,19948336..19948516,19948673..19948878); ID=FBpp0072083; name=RpL12-PC; parent=FBgn0034968,FBtr0072174; dbxref=FlyBase:FBpp0072083,FlyBase_Annotation_IDs:CG3195-PC,GB_protein:AAF47152.1,GB_protein:AAF47152; MD5=5bbdaa3af012b6f79b471a6ddab9de70; length=165; release=r5.4; species=Dmel;	FBpp0072083 (+2)	18 kDa	Drosophila	3	3	4	5
type=protein; loc=3R:complement(21509817..21510224); ID=FBpp0084306; name=RpL27-PA; parent=FBgn0039359,FBtr0084932; dbxref=FlyBase:FBpp0084306,FlyBase_Annotation_IDs:CG4759-PA,GB_protein:AAF56495.1,GB_protein:AAF56495; MD5=eaa1d2f62e656422362032085ffd53da; length=135; release=r5.4; species=Dmel;	FBpp0084306	16 kDa	Drosophila	5	2	7	5
type=protein; loc=3R:join(19184577..19184612,19184876..19185580); ID=FBpp0083802; name=RpS3-PA; parent=FBgn0002622,FBtr0084410; dbxref=FlyBase:FBpp0083802,FlyBase_Annotation_IDs:CG6779-PA,GB_protein:AAF56129.1,GB_protein:AAF56129; MD5=afce2f20264890e9f016128a095a23e6; length=246; release=r5.4; species=Dmel;	FBpp0083802	27 kDa	Drosophila	9	5	0	0
type=protein; loc=3L:23095352..23096362; ID=FBpp0070041; name=CkIIalpha-PA; parent=FBgn0000258,FBtr0070042; dbxref=FlyBase:FBpp0070041,FlyBase_Annotation_IDs:CG17520-PA,GB_protein:AAN11415.1,GB_protein:AAN11415; MD5=c486e73baf16af529dddb35d8eec70f8; length=336; release=r5.4; species=Dmel;	FBpp0070041 (+2)	40 kDa	Drosophila	2	1	0	0
type=protein; loc=2R:complement(19747069..19747140,19747213..19747350,19747410..19748038,19748094..19748298,19748356..19748666,19748729..19748969); ID=FBpp0088567; name=TBPH-PB; parent=FBgn0025790,FBtr0089624; dbxref=FlyBase:FBpp0088567,FlyBase_Annotation_IDs:CG10327-PB,GB_protein:AAF47079.2,GB_protein:AAF47079; MD5=c4082df4bc35e62e6f41ae12a3a6373e; length=531; release=r5.4; species=Dmel;	FBpp0088567 (+2)	58 kDa	Drosophila	7	3	13	4
type=protein; loc=3R:join(1450222..1450242,1450612..1450852,1451236..1451591); ID=FBpp0078354; name=RpL13A-PB; parent=FBgn0037351,FBtr0078705; dbxref=FlyBase:FBpp0078354,FlyBase_Annotation_IDs:CG1475-PB,GB_protein:AAF51987.1,GB_protein:AAF51987; MD5=b12cede152a797013706236cb3f27e6d; length=205; release=r5.4; species=Dmel;	FBpp0078354	24 kDa	Drosophila	7	5	4	2
type=protein; loc=2R:complement(18297392..18297525,18297816..18297901,18298044..18298133,18298192..18298556,18298617..18298738,18298798..18298963); ID=FBpp0071755; name=qkr58E-3-PA; parent=FBgn0022984,FBtr0071844; dbxref=FlyBase:FBpp0071755,FlyBase_Annotation_IDs:CG3584-PA,GB_protein:AAF46842.2,GB_protein:AAF46842; MD5=9a1a47217ac650adf3b7c754519063f1; length=320; release=r5.4; species=Dmel;	FBpp0071755	37 kDa	Drosophila	5	2	2	3
type=protein; loc=2R:join(3477949..3477966,3478073..3478387,3478451..3478930,3479012..3479378,3479443..3479808,3479867..3480038,3480200..3480338,3480406..3480582,3480644..3480865,3480923..3481286,3481400..3481698,3481762..3482481); ID=FBpp0087985; name=scra-PA; parent=FBgn0004243,FBtr0088911; dbxref=FlyBase_Annotation_IDs:CG2092-PA,FlyBase:FBpp0087985,GB_protein:AAM71099.1,GB_protein:AAM71099; MD…	FBpp0087985 (+1)	133 kDa	Drosophila	4	13	1	2
type=protein; loc=2L:complement(13394413..13394799,13394865..13394940,13395056..13395060); ID=FBpp0080102; name=RpL24-PA; parent=FBgn0032518,FBtr0080524; dbxref=FlyBase:FBpp0080102,FlyBase_Annotation_IDs:CG9282-PA,GB_protein:AAF53299.1,GB_protein:AAF53299; MD5=c5b17bcda531c06f8bc1ce96bc8dbb41; length=155; release=r5.4; species=Dmel;	FBpp0080102	18 kDa	Drosophila	5	2	4	4
type=protein; loc=X:9448743..9448940; ID=FBpp0071295; name=RpS28b-PA; parent=FBgn0030136,FBtr0071360; dbxref=FlyBase:FBpp0071295,FlyBase_Annotation_IDs:CG2998-PA,GB_protein:AAF46503.2,GB_protein:AAF46503; MD5=e405baba3b940bedd5166e924fc2ef55; length=65; release=r5.4; species=Dmel;	FBpp0071295	7 kDa	Drosophila	3	3	3	3
type=protein; loc=X:join(1265341..1265403,1265484..1265807,1265948..1266055,1266119..1266300,1266494..1267148); ID=FBpp0089110; name=CG3056-PB; parent=FBgn0024987,FBtr0070215; dbxref=GB_protein:AAS65244.1,FlyBase:FBpp0089110,FlyBase_Annotation_IDs:CG3056-PB,GB_protein:AAS65244; MD5=0d196ee0d1dd438600b750724c006809; length=443; release=r5.4; species=Dmel;	FBpp0089110	49 kDa	Drosophila	0	3	1	1
type=protein; loc=2L:complement(18442718..18443062); ID=FBpp0080639; name=RpS26-PA; parent=FBgn0004413,FBtr0081089; dbxref=FlyBase:FBpp0080639,FlyBase_Annotation_IDs:CG10305-PA,GB_protein:AAN11004.1,GB_protein:AAN11004; MD5=74d7b460a2e4bf86bb497542b5fd62cd; length=114; release=r5.4; species=Dmel;	FBpp0080639 (+2)	13 kDa	Drosophila	7	2	1	0
type=protein; loc=2R:complement(10246941..10247705); ID=FBpp0086687; name=Arc1-PA; parent=FBgn0033926,FBtr0087560; dbxref=FlyBase:FBpp0086687,FlyBase_Annotation_IDs:CG12505-PA,GB_protein:AAF58256.1,GB_protein:AAF58256; MD5=bc73fad01434358d89be5d262902f17f; length=254; release=r5.4; species=Dmel;	FBpp0086687	29 kDa	Drosophila	7	6	0	0
type=protein; loc=2R:join(9849743..9849841,9854260..9854474,9854535..9855246); ID=FBpp0086717; name=Cp1-PB; parent=FBgn0013770,FBtr0087591; dbxref=GB_protein:AAM68566.1,FlyBase:FBpp0086717,FlyBase_Annotation_IDs:CG6692-PB,GB_protein:AAM68566; MD5=80198f2033507b9f20bf9a42a17d717b; length=341; release=r5.4; species=Dmel;	FBpp0086717 (+2)	38 kDa	Drosophila	6	14	0	0
type=protein; loc=2R:complement(1862695..1864973,1865492..1866182,1866824..1867142,1867548..1868064,1868124..1868199); ID=FBpp0085367; name=mle-PA; parent=FBgn0002774,FBtr0086031; dbxref=FlyBase_Annotation_IDs:CG11680-PA,FlyBase:FBpp0085367,GB_protein:AAF57297.1,GB_protein:AAF57297; MD5=8365aa49436e08634a70b9e7e96d77e9; length=1293; release=r5.4; species=Dmel;	FBpp0085367	144 kDa	Drosophila	5	4	6	8
type=protein; loc=2R:join(15329989..15329994,15330123..15330245,15330306..15330603,15330818..15330945); ID=FBpp0085717; name=RpL11-PA; parent=FBgn0013325,FBtr0086533; dbxref=FlyBase:FBpp0085717,FlyBase_Annotation_IDs:CG7726-PA,GB_protein:AAF57560.1,GB_protein:AAF57560; MD5=682ca7a32dc65d4c4fb73f03ce0cdc71; length=184; release=r5.4; species=Dmel;	FBpp0085717	21 kDa	Drosophila	3	2	1	6
type=protein; loc=2L:complement(22247226..22247705); ID=FBpp0085314; name=RpL21-PA; parent=FBgn0032987,FBtr0085961; dbxref=GB_protein:AAF57259.1,FlyBase:FBpp0085314,FlyBase_Annotation_IDs:CG12775-PA,GB_protein:AAF57259; MD5=b2e4b76ae2c566ebe381be45fdd2f9a9; length=159; release=r5.4; species=Dmel;	FBpp0085314	18 kDa	Drosophila	5	2	1	5
type=protein; loc=2R:complement(14334972..14335116,14336977..14338330,14338395..14338413); ID=FBpp0085902; name=Gbp-PA; parent=FBgn0013969,FBtr0086723; dbxref=FlyBase:FBpp0085902,FlyBase_Annotation_IDs:CG5519-PA,GB_protein:AAF57684.1,GB_protein:AAF57684; MD5=0c3487754cd63a1e17f46fe83bb9ed50; length=505; release=r5.4; species=Dmel;	FBpp0085902	55 kDa	Drosophila	4	0	3	2
type=protein; loc=2R:join(13553572..13553664,13553727..13556366); ID=FBpp0086013; name=eIF3-S8-PA; parent=FBgn0034258,FBtr0086836; dbxref=FlyBase:FBpp0086013,FlyBase_Annotation_IDs:CG4954-PA,GB_protein:AAF57818.1,GB_protein:AAF57818; MD5=d2c71da1cca2c3e0984f6a9688d8d595; length=910; release=r5.4; species=Dmel;	FBpp0086013	106 kDa	Drosophila	5	0	0	0
type=protein; loc=2R:join(16151613..16151615,16151752..16151937,16151998..16152267); ID=FBpp0085585; name=RpS18-PB; parent=FBgn0010411,FBtr0086273; dbxref=FlyBase:FBpp0085585,FlyBase_Annotation_IDs:CG8900-PB,GB_protein:AAM68401.1,GB_protein:AAM68401; MD5=97ba9ef101737c9989d87e4dd680b173; length=152; release=r5.4; species=Dmel;	FBpp0085585 (+1)	18 kDa	Drosophila	2	2	4	3
type=protein; loc=3R:join(9209201..9210301,9210392..9210502); ID=FBpp0082219; name=CG8863-PA; parent=FBgn0038145,FBtr0082751; dbxref=FlyBase:FBpp0082219,FlyBase_Annotation_IDs:CG8863-PA,GB_protein:AAF54939.1,GB_protein:AAF54939; MD5=efbff2329a246c0e487de7a3cf5fb77c; length=403; release=r5.4; species=Dmel;	FBpp0082219 (+4)	45 kDa	Drosophila	8	8	1	4
type=protein; loc=2R:complement(10102940..10103207,10103456..10103615,10104035..10104038); ID=FBpp0086701; name=RpS23-PA; parent=FBgn0033912,FBtr0087575; dbxref=FlyBase:FBpp0086701,FlyBase_Annotation_IDs:CG8415-PA,GB_protein:AAF58277.2,GB_protein:AAF58277; MD5=e61e7f18ffb2c6f72e0b266cd817f7b8; length=143; release=r5.4; species=Dmel;	FBpp0086701	16 kDa	Drosophila	2	2	4	3
type=protein; loc=X:complement(522495..522719,522784..522906); ID=FBpp0070150; name=RpL36-PA; parent=FBgn0002579,FBtr0070155; dbxref=FlyBase:FBpp0070150,FlyBase_Annotation_IDs:CG7622-PA,GB_protein:AAN09019.1,GB_protein:AAN09019; MD5=07d6ac80b0a55f89b7db46bd5820d6f9; length=115; release=r5.4; species=Dmel;	FBpp0070150 (+3)	14 kDa	Drosophila	5	0	5	1
type=protein; loc=3R:complement(18315025..18315580,18315644..18316534,18316590..18316743,18316981..18317053); ID=FBpp0083683; name=T-cp1-PB; parent=FBgn0003676,FBtr0084290; dbxref=FlyBase:FBpp0083683,FlyBase_Annotation_IDs:CG5374-PB,GB_protein:AAN13906.1,GB_protein:AAN13906; MD5=5db5fade362b566973c98af35e11bcaf; length=557; release=r5.4; species=Dmel;	FBpp0083683 (+1)	60 kDa	Drosophila	4	3	0	1
type=protein; loc=X:complement(7821261..7822589,7822827..7824335); ID=FBpp0071084; name=CG10777-PB; parent=FBgn0029979,FBtr0071132; dbxref=FlyBase:FBpp0071084,FlyBase_Annotation_IDs:CG10777-PB,GB_protein:AAF46295.1,GB_protein:AAF46295; MD5=11767947f10d5a65a6259cb7e9cb5704; length=945; release=r5.4; species=Dmel;	FBpp0071084	100 kDa	Drosophila	1	3	3	6
type=protein; loc=3R:complement(25871035..25871346,25871409..25871501); ID=FBpp0084958; name=RpL32-PB; parent=FBgn0002626,FBtr0085592; dbxref=FlyBase:FBpp0084958,FlyBase_Annotation_IDs:CG7939-PB,GB_protein:AAN14211.1,GB_protein:AAN14211; MD5=87c84aad8f988c3e1b9d85ae272baaaf; length=134; release=r5.4; species=Dmel;	FBpp0084958 (+4)	16 kDa	Drosophila	7	0	0	1
type=protein; loc=2L:join(7885649..7885804,7885877..7885975); ID=FBpp0110179; name=CG34132-PA; parent=FBgn0083968,FBtr0110879; dbxref=FlyBase:FBpp0110179,FlyBase_Annotation_IDs:CG34132-PA,GB_protein:ABI31298; MD5=1fa8a9142790b7d211d061365d6828ee; length=84; release=r5.4; species=Dmel;	FBpp0110179	10 kDa	Drosophila	6	8	0	0
type=protein; loc=3R:complement(255841..255890,255950..258188,258239..259323,259421..259469); ID=FBpp0078584; name=eIF3-S10-PA; parent=FBgn0037249,FBtr0078944; dbxref=FlyBase:FBpp0078584,FlyBase_Annotation_IDs:CG9805-PA,GB_protein:AAF52126.1,GB_protein:AAF52126; MD5=a9e06dfa231684c2368069e26acb24ea; length=1140; release=r5.4; species=Dmel;	FBpp0078584	134 kDa	Drosophila	10	0	0	0
type=protein; loc=2R:join(18493663..18493674,18493752..18493793,18494014..18494145,18494439..18494553,18495260..18495405); ID=FBpp0071766; name=RpS16-PA; parent=FBgn0034743,FBtr0071855; dbxref=FlyBase:FBpp0071766,FlyBase_Annotation_IDs:CG4046-PA,GB_protein:AAF46862.1,GB_protein:AAF46862; MD5=e7f0408a4696f9329449eb7f556de5eb; length=148; release=r5.4; species=Dmel;	FBpp0071766	17 kDa	Drosophila	5	3	5	1
type=protein; loc=3L:complement(23086814..23086978,23087784..23087946,23088006..23088311,23088375..23088405,23088537..23088567); ID=FBpp0070046; name=Qm-PA; parent=FBgn0024733,FBtr0070047; dbxref=FlyBase:FBpp0070046,FlyBase_Annotation_IDs:CG17521-PA,GB_protein:AAF45440.1,GB_protein:AAF45440; MD5=0574b26239f401c32a100e60810590e8; length=231; release=r5.4; species=Dmel;	FBpp0070046 (+1)	27 kDa	Drosophila	6	3	0	1
type=protein; loc=2R:join(18303571..18303871,18303933..18304536,18304601..18304701,18304757..18305001); ID=FBpp0071739; name=qkr58E-2-PA; parent=FBgn0022985,FBtr0071828; dbxref=FlyBase:FBpp0071739,FlyBase_Annotation_IDs:CG5821-PA,GB_protein:AAF46845.1,GB_protein:AAF46845; MD5=8e03d7b2d061315d4df30990c5c27762; length=416; release=r5.4; species=Dmel;	FBpp0071739	44 kDa	Drosophila	6	3	4	3
type=protein; loc=3R:join(18196521..18197889,18197948..18198104,18198191..18198203); ID=FBpp0083610; name=PyK-PB; parent=FBgn0003178,FBtr0084213; dbxref=FlyBase:FBpp0083610,FlyBase_Annotation_IDs:CG7070-PB,GB_protein:AAN14373.1,GB_protein:AAN14373; MD5=2074b6975470bf2c6a31830313052375; length=512; release=r5.4; species=Dmel;	FBpp0083610 (+1)	55 kDa	Drosophila	8	5	1	0
type=protein; loc=X:complement(15722305..15722535,15722596..15722682,15722749..15722915,15722985..15727286,15727525..15727732,15728156..15728197); ID=FBpp0073966; name=Chc-PA; parent=FBgn0000319,FBtr0074179; dbxref=FlyBase:FBpp0073966,FlyBase_Annotation_IDs:CG9012-PA,GB_protein:AAF48522.1,GB_protein:AAF48522; MD5=7e1eb52b2f9f7ecf7169e3aba6430dd5; length=1678; release=r5.4; species=Dmel;	FBpp0073966 (+5)	191 kDa	Drosophila	9	5	0	2
type=protein; loc=3L:join(7333169..7333870,7333976..7334214,7334453..7334570); ID=FBpp0076552; name=lark-PA; parent=FBgn0011640,FBtr0076841; dbxref=FlyBase_Annotation_IDs:CG8597-PA,FlyBase:FBpp0076552,GB_protein:AAF50578.1,GB_protein:AAF50578; MD5=498cc25e6484a5d938da98774852f7fd; length=352; release=r5.4; species=Dmel;	FBpp0076552 (+4)	40 kDa	Drosophila	0	1	9	6
type=protein; loc=3R:complement(8253610..8254506,8254568..8254696,8254759..8254923); ID=FBpp0082066; name=CG5641-PA; parent=FBgn0038046,FBtr0082594; dbxref=FlyBase:FBpp0082066,FlyBase_Annotation_IDs:CG5641-PA,GB_protein:AAF54812.1,GB_protein:AAF54812; MD5=cbaed7807f4668e65216901e27b2ba9d; length=396; release=r5.4; species=Dmel;	FBpp0082066	44 kDa	Drosophila	4	4	3	3
type=protein; loc=3L:join(9858199..9858498,9859414..9859461,9860414..9860844,9861354..9862035,9862099..9862422,9862546..9863198,9863258..9863579); ID=FBpp0076068; name=CG8108-PA; parent=FBgn0027567,FBtr0076339; dbxref=FlyBase:FBpp0076068,FlyBase_Annotation_IDs:CG8108-PA,GB_protein:AAF50193.1,GB_protein:AAF50193; MD5=64211e896605adc0d25ffe33572edb33; length=919; release=r5.4; species=Dmel;	FBpp0076068 (+1)	103 kDa	Drosophila	7	1	0	0
type=protein; loc=X:complement(6183652..6183754,6183818..6183958,6184088..6184808,6184872..6184991,6185048..6185135); ID=FBpp0070890; name=Rpt4-PA; parent=FBgn0028685,FBtr0070929; dbxref=FlyBase:FBpp0070890,FlyBase_Annotation_IDs:CG3455-PA,GB_protein:AAF46146.2,GB_protein:AAF46146; MD5=87ef5fbc24a149a9c22dff36b475e4b9; length=390; release=r5.4; species=Dmel;	FBpp0070890	44 kDa	Drosophila	8	6	0	1
type=protein; loc=2L:join(5981834..5981835,5983010..5983236,5984011..5984624,5984719..5984942,5985026..5985170); ID=FBpp0078806; name=eIF-4a-PA; parent=FBgn0001942,FBtr0079175; dbxref=FlyBase:FBpp0078806,FlyBase_Annotation_IDs:CG9075-PA,GB_protein:AAF52317.2,GB_protein:AAF52317; MD5=5891fcac3bcd1da6b7c83506890f24e3; length=403; release=r5.4; species=Dmel;	FBpp0078806 (+3)	46 kDa	Drosophila	7	3	0	1
type=protein; loc=2L:complement(12709253..12709309,12709375..12710225,12710362..12712306); ID=FBpp0079986; name=CG5787-PA; parent=FBgn0032454,FBtr0080405; dbxref=GB_protein:AAF53220.2,FlyBase:FBpp0079986,FlyBase_Annotation_IDs:CG5787-PA,GB_protein:AAF53220; MD5=91ab23d9292595b10087b2783f44e005; length=950; release=r5.4; species=Dmel;	FBpp0079986	100 kDa	Drosophila	4	1	0	1
type=protein; loc=X:551143..551631; ID=FBpp0070118; name=skpA-PA; parent=FBgn0025637,FBtr0070123; dbxref=FlyBase_Annotation_IDs:CG16983-PA,FlyBase:FBpp0070118,GB_protein:AAF45538.1,GB_protein:AAF45538; MD5=5b171fb8c53b7dc37f156d4c089bda5b; length=162; release=r5.4; species=Dmel;	FBpp0070118 (+7)	19 kDa	Drosophila	0	0	10	5
type=protein; loc=3L:complement(3221185..3221283,3221467..3221709,3221882..3221974); ID=FBpp0072957; name=RpL28-PB; parent=FBgn0035422,FBtr0073095; dbxref=FlyBase:FBpp0072957,FlyBase_Annotation_IDs:CG12740-PB,GB_protein:AAF47742.1,GB_protein:AAF47742; MD5=89d2a7c6ad0e9f3059192b9b5c0bc76b; length=144; release=r5.4; species=Dmel;	FBpp0072957 (+2)	16 kDa	Drosophila	6	0	3	1
type=protein; loc=3L:8950047..8950595; ID=FBpp0076238; name=mRpL12-PA; parent=FBgn0011787,FBtr0076511; dbxref=FlyBase:FBpp0076238,FlyBase_Annotation_IDs:CG5012-PA,GB_protein:AAF50348.1,GB_protein:AAF50348; MD5=78fc367a1ece1859ab32efbef3b3f4e5; length=182; release=r5.4; species=Dmel;	FBpp0076238	20 kDa	Drosophila	3	8	1	1
type=protein; loc=3L:complement(9853805..9854037,9854100..9854435,9854495..9855135,9855191..9856008,9856063..9856362,9856421..9856716,9857293..9857302); ID=FBpp0076091; name=CG6718-PA; parent=FBgn0036053,FBtr0076362; dbxref=GB_protein:AAF50194.2,GB_protein:AAF50194.3,FlyBase:FBpp0076091,FlyBase_Annotation_IDs:CG6718-PA,GB_protein:AAF50194; MD5=1fe5431d0483c754728acc61be8bec15; length=877; release…	FBpp0076091 (+3)	97 kDa	Drosophila	7	5	1	0
type=protein; loc=2R:complement(18960584..18961165,18961547..18961986,18962105..18962117); ID=FBpp0071892; name=Fib-PA; parent=FBgn0003062,FBtr0071982; dbxref=FlyBase:FBpp0071892,FlyBase_Annotation_IDs:CG9888-PA,GB_protein:AAF46950.1,GB_protein:AAF46950; MD5=19665765e4e9749a82627001f88e480a; length=344; release=r5.4; species=Dmel;	FBpp0071892	35 kDa	Drosophila	5	2	4	5
type=protein; loc=2R:complement(16983632..16983774,16983832..16984212,16984547..16984736); ID=FBpp0071562; name=CG4038-PA; parent=FBgn0011824,FBtr0071639; dbxref=FlyBase:FBpp0071562,FlyBase_Annotation_IDs:CG4038-PA,GB_protein:AAF46672.1,GB_protein:AAF46672; MD5=4be69a938c32e194320bec4aeff8a533; length=237; release=r5.4; species=Dmel;	FBpp0071562	23 kDa	Drosophila	3	0	7	4
type=protein; loc=X:join(1988438..1988451,1989043..1989230,1989303..1989429,2002413..2002575,2003268..2003447,2003516..2003633,2003762..2004699,2004778..2004868,2004983..2005172,2005238..2005656,2005737..2005834); ID=FBpp0070362; name=csw-PA; parent=FBgn0000382,FBtr0070378; dbxref=FlyBase:FBpp0070362,FlyBase_Annotation_IDs:CG3954-PA,GB_protein:AAF45724.2,GB_protein:AAF45724; MD5=aa2ae12e8b75d5426…	FBpp0070362	92 kDa	Drosophila	1	0	12	0
type=protein; loc=4:join(1085734..1085809,1086482..1086511,1086566..1093731,1093787..1094007,1094065..1096183,1096242..1096362,1096418..1096740); ID=FBpp0088252; name=RfaBp-PA; parent=FBgn0016724,FBtr0089188; dbxref=FlyBase:FBpp0088252,GB_protein:AAF59387.2,FlyBase_Annotation_IDs:CG11064-PA,GB_protein:AAF59387; MD5=54c9066b1303d83dcbd92ecb4e97e57a; length=3351; release=r5.4; species=Dmel;	FBpp0088252	373 kDa	Drosophila	0	0	1	13
type=protein; loc=2L:complement(6961591..6961830,6961895..6963532); ID=FBpp0078985; name=sip2-PA; parent=FBgn0031878,FBtr0079357; dbxref=FlyBase:FBpp0078985,FlyBase_Annotation_IDs:CG9188-PA,GB_protein:AAF52468.2,GB_protein:AAF52468; MD5=6a30e7d58a0a0532b7ef08039a7f85b7; length=625; release=r5.4; species=Dmel;	FBpp0078985 (+4)	69 kDa	Drosophila	1	2	5	1
type=protein; loc=3L:join(16046406..16046660,16055231..16055343,16055408..16055962,16056185..16056273,16056986..16057099,16057327..16057417,16059123..16059209,16059285..16059413,16059713..16059929,16061213..16062043,16063220..16063364,16063428..16063670,16063933..16064030,16064209..16064271,16070082..16070224,16070292..16070382,16070823..16070909,16073859..16073945); ID=FBpp0075196; name=Mbs-PC; …	FBpp0075196 (+3)	124 kDa	Drosophila	4	3	1	1
type=protein; loc=2L:complement(4457381..4457509,4457740..4458057,4458289..4458291); ID=FBpp0077142; name=RpL27A-PA; parent=FBgn0010410,FBtr0077452; dbxref=FlyBase:FBpp0077142,FlyBase_Annotation_IDs:CG15442-PA,GB_protein:AAF51006.3,GB_protein:AAF51006; MD5=3a141d01287cde921853f9d495117e4b; length=149; release=r5.4; species=Dmel;	FBpp0077142	17 kDa	Drosophila	1	4	2	2
type=protein; loc=2L:join(8366311..8366394,8367096..8367249,8367312..8367730,8367797..8367871,8367931..8368696,8368758..8369030,8369716..8369720); ID=FBpp0099974; name=Pp2A-29B-PA; parent=FBgn0005776,FBtr0005088; dbxref=FlyBase_Annotation_IDs:CG17291-PA,FlyBase:FBpp0099974,GB_protein:AAF52650.2,GB_protein:AAF52650; MD5=c072439796746b65f5c4ef39d632ece4; length=591; release=r5.4; species=Dmel;	FBpp0099974 (+1)	65 kDa	Drosophila	3	0	0	1
type=protein; loc=X:complement(13230018..13230410); ID=FBpp0073623; name=RpS15Aa-PC; parent=FBgn0010198,FBtr0073792; dbxref=FlyBase:FBpp0073623,FlyBase_Annotation_IDs:CG2033-PC,GB_protein:AAN09322.1,GB_protein:AAN09322; MD5=cff801b442d4e4dfa786d71bafa2fb16; length=130; release=r5.4; species=Dmel;	FBpp0073623 (+3)	15 kDa	Drosophila	5	1	1	0
type=protein; loc=3R:complement(1291430..1291453,1291522..1291749,1291875..1292096); ID=FBpp0078416; name=RpL35A-PA; parent=FBgn0037328,FBtr0078769; dbxref=FlyBase:FBpp0078416,FlyBase_Annotation_IDs:CG2099-PA,GB_protein:AAF52027.1,GB_protein:AAF52027; MD5=3d00de2b2acad33116492b6202acad7c; length=157; release=r5.4; species=Dmel;	FBpp0078416	18 kDa	Drosophila	5	0	0	1
type=protein; loc=3L:join(16577500..16577544,16577689..16577822,16577879..16578182,16578285..16579124); ID=FBpp0075069; name=CG4169-PA; parent=FBgn0036642,FBtr0075309; dbxref=GB_protein:AAF49444.1,FlyBase:FBpp0075069,FlyBase_Annotation_IDs:CG4169-PA,GB_protein:AAF49444; MD5=c89c08293aa606332e429c50fa8be9d2; length=440; release=r5.4; species=Dmel;	FBpp0075069	45 kDa	Drosophila	3	5	0	4
type=protein; loc=3L:complement(14794648..14794879,14794940..14795190); ID=FBpp0075448; name=NHP2-PA; parent=FBgn0029148,FBtr0075698; dbxref=FlyBase:FBpp0075448,FlyBase_Annotation_IDs:CG5258-PA,GB_protein:AAF49701.1,GB_protein:AAF49701; MD5=abda22110bd2ce4ff1b62397e2edb16d; length=160; release=r5.4; species=Dmel;	FBpp0075448	18 kDa	Drosophila	1	1	4	6
type=protein; loc=3R:join(1417728..1417760,1418290..1418502,1418581..1418907,1418969..1419076); ID=FBpp0078349; name=Vha26-PB; parent=FBgn0015324,FBtr0078700; dbxref=FlyBase:FBpp0078349,FlyBase_Annotation_IDs:CG1088-PB,GB_protein:AAF51997.1,GB_protein:AAF51997; MD5=31a012818729f11dddd32a3732cfbc05; length=226; release=r5.4; species=Dmel;	FBpp0078349 (+1)	26 kDa	Drosophila	7	5	0	0
type=protein; loc=X:complement(3992207..3993924,3994026..3994674); ID=FBpp0070639; name=CG6379-PA; parent=FBgn0029693,FBtr0070671; dbxref=FlyBase:FBpp0070639,FlyBase_Annotation_IDs:CG6379-PA,GB_protein:AAF45915.1,GB_protein:AAF45915; MD5=5f4fedad3d48a6ed73d29509cf0ca09b; length=788; release=r5.4; species=Dmel;	FBpp0070639	91 kDa	Drosophila	0	0	6	7
type=protein; loc=2R:complement(8041882..8044826,8044890..8045181,8045260..8045436,8045498..8045648,8045715..8046288,8046512..8046704,8046767..8047818,8047876..8048093,8048152..8048571,8048852..8048977,8049040..8049252,8049313..8049528,8049585..8050198); ID=FBpp0087124; name=prp8-PA; parent=FBgn0033688,FBtr0088016; dbxref=FlyBase:FBpp0087124,FlyBase_Annotation_IDs:CG8877-PA,GB_protein:AAF58573.1,…	FBpp0087124	280 kDa	Drosophila	3	1	0	0
type=protein; loc=2R:complement(8086971..8087094,8087339..8087544,8087621..8087746,8088280..8088291); ID=FBpp0087113; name=RpS11-PA; parent=FBgn0033699,FBtr0088005; dbxref=FlyBase:FBpp0087113,FlyBase_Annotation_IDs:CG8857-PA,GB_protein:AAF58552.1,GB_protein:AAF58552; MD5=038e064738fe0ce33cf03a06f5707dc8; length=155; release=r5.4; species=Dmel;	FBpp0087113 (+1)	18 kDa	Drosophila	4	2	3	1
type=protein; loc=X:complement(16451728..16453440); ID=FBpp0074069; name=Pp2B-14D-PA; parent=FBgn0011826,FBtr0074294; dbxref=FlyBase:FBpp0074069,GB_protein:AAF48622.1,FlyBase_Annotation_IDs:CG9842-PA,GB_protein:AAF48622; MD5=2a6b9e8a0ca9a1c81e96417aa2f2635e; length=570; release=r5.4; species=Dmel;	FBpp0074069	63 kDa	Drosophila	1	1	5	4
type=protein; loc=4:join(1052516..1052579,1053533..1053844,1053898..1055039); ID=FBpp0088250; name=ATPsyn-beta-PA; parent=FBgn0010217,FBtr0089186; dbxref=FlyBase:FBpp0088250,FlyBase_Annotation_IDs:CG11154-PA,GB_protein:AAF59391.1,GB_protein:AAF59391; MD5=0f33e3078353582da35dbfb8cdb4639d; length=505; release=r5.4; species=Dmel;	FBpp0088250	54 kDa	Drosophila	2	1	0	6
type=protein; loc=2R:complement(3540041..3541342); ID=FBpp0088021; name=Rpt1-PA; parent=FBgn0028687,FBtr0088947; dbxref=GB_protein:AAF59219.1,FlyBase:FBpp0088021,FlyBase_Annotation_IDs:CG1341-PA,GB_protein:AAF59219; MD5=76480cb616eeeb3d35baf21492c93f5f; length=433; release=r5.4; species=Dmel;	FBpp0088021	49 kDa	Drosophila	7	6	0	0
type=protein; loc=3L:complement(9479723..9480455,9480525..9480652,9480721..9480804); ID=FBpp0076199; name=pall-PA; parent=FBgn0036005,FBtr0076471; dbxref=FlyBase:FBpp0076199,FlyBase_Annotation_IDs:CG3428-PA,GB_protein:AAF50255.1,GB_protein:AAF50255; MD5=e8245e0773b6052c321eeab4885be67e; length=314; release=r5.4; species=Dmel;	FBpp0076199	36 kDa	Drosophila	0	0	7	6
type=protein; loc=2R:join(18742040..18742052,18742170..18742381,18742968..18743165); ID=FBpp0071808; name=RpL23-PA; parent=FBgn0010078,FBtr0071897; dbxref=GB_protein:AAF46914.1,FlyBase:FBpp0071808,FlyBase_Annotation_IDs:CG3661-PA,GB_protein:AAF46914; MD5=91472336627593eb0a972b29a50a5e93; length=140; release=r5.4; species=Dmel;	FBpp0071808	15 kDa	Drosophila	1	3	0	1
type=protein; loc=2R:complement(6698122..6698262,6698328..6698381); ID=FBpp0087347; name=CG7637-PA; parent=FBgn0033548,FBtr0088252; dbxref=FlyBase:FBpp0087347,FlyBase_Annotation_IDs:CG7637-PA,GB_protein:AAF58753.1,GB_protein:AAF58753; MD5=dbbc7ab535b4aa22e22263237f632e04; length=64; release=r5.4; species=Dmel;	FBpp0087347	8 kDa	Drosophila	0	2	4	5
type=protein; loc=2L:join(8426911..8427093,8427158..8427553,8427615..8428067,8430281..8430367); ID=FBpp0079280; name=Akap200-PC; parent=FBgn0027932,FBtr0079665; dbxref=FlyBase:FBpp0079280,FlyBase_Annotation_IDs:CG13388-PC,GB_protein:AAN10668.1,GB_protein:AAN10668; MD5=49fa15c334cdade9a31b8e48c6e05744; length=372; release=r5.4; species=Dmel;	FBpp0079280 (+1)	38 kDa	Drosophila	3	5	2	1
type=protein; loc=3R:join(20643339..20643458,20643584..20644072,20644133..20644160,20644308..20644422,20644525..20644571,20645451..20646489,20646819..20646968,20647022..20647447,20647516..20647888); ID=FBpp0084078; name=CG6995-PB; parent=FBgn0039229,FBtr0084700; dbxref=FlyBase_Annotation_IDs:CG6995-PB,FlyBase:FBpp0084078,GB_protein:AAN14018.2,GB_protein:AAN14018; MD5=b4b93ac9436ff73aec43687443ccb…	FBpp0084078	102 kDa	Drosophila	2	2	0	1
type=protein; loc=2R:join(4010643..4010868,4010925..4012054,4012115..4012453); ID=FBpp0087861; name=CG2158-PA; parent=FBgn0033264,FBtr0088783; dbxref=FlyBase:FBpp0087861,FlyBase_Annotation_IDs:CG2158-PA,GB_protein:AAF59131.1,GB_protein:AAF59131; MD5=be5d93959adbf8ce49e5360e86ab60a5; length=564; release=r5.4; species=Dmel;	FBpp0087861	59 kDa	Drosophila	2	3	2	1
type=protein; loc=3L:join(21279537..21280167,21280228..21282587); ID=FBpp0077992; name=Z4-PA; parent=FBgn0037066,FBtr0078336; dbxref=FlyBase:FBpp0077992,FlyBase_Annotation_IDs:CG7752-PA,GB_protein:AAF51699.1,GB_protein:AAF51699; MD5=8d5ae5ae907fc88b2a811c63d563e44b; length=996; release=r5.4; species=Dmel;	FBpp0077992	105 kDa	Drosophila	4	1	2	0
type=protein; loc=3R:complement(25630128..25631369,25631429..25632066,25632126..25632348); ID=FBpp0084900; name=ncd-PA; parent=FBgn0002924,FBtr0085534; dbxref=FlyBase:FBpp0084900,FlyBase_Annotation_IDs:CG7831-PA,GB_protein:AAF56942.1,GB_protein:AAF56942; MD5=e501f1a22f1ffa70e25483907cbc809c; length=700; release=r5.4; species=Dmel;	FBpp0084900	77 kDa	Drosophila	2	1	2	4
type=protein; loc=3L:join(873420..873875,873991..874881,874950..875199,888297..890175,890548..890803,890865..890948,891007..891174,891548..891776,891835..892175); ID=FBpp0072486; name=CG32479-PA; parent=FBgn0052479,FBtr0072589; dbxref=FlyBase:FBpp0072486,FlyBase_Annotation_IDs:CG32479-PA,GB_protein:AAF47426.2,GB_protein:AAF47426; MD5=3fed4588afea844f45f64674cadbcfcb; length=1517; release=r5.4; sp…	FBpp0072486	165 kDa	Drosophila	2	4	1	3
type=protein; loc=2R:complement(19816754..19816954,19817023..19817140,19817205..19817441,19817506..19817621,19817681..19819852,19819929..19820011,19820097..19820114,19820190..19820307); ID=FBpp0072120; name=Ca-P60A-PG; parent=FBgn0004551,FBtr0072211; dbxref=FlyBase:FBpp0072120,GB_protein:AAM68281.1,GB_protein:AAM68281,FlyBase_Annotation_IDs:CG3725-PG; MD5=b594352373de8e5a4d30d2ff4a587228; length=…	FBpp0072120 (+7)	112 kDa	Drosophila	0	3	0	8
type=protein; loc=2R:complement(18300700..18300845,18301606..18301787,18301913..18302014,18302075..18302579,18302645..18302900); ID=FBpp0071754; name=qkr58E-1-PA; parent=FBgn0022986,FBtr0071843; dbxref=FlyBase:FBpp0071754,FlyBase_Annotation_IDs:CG3613-PA,GB_protein:AAF46844.1,GB_protein:AAF46844; MD5=adaecc409d1adbb607edd961b1cd48cf; length=396; release=r5.4; species=Dmel;	FBpp0071754	45 kDa	Drosophila	2	0	2	6
type=protein; loc=3L:join(18866050..18866278,18866462..18870879); ID=FBpp0074831; name=Ugt-PA; parent=FBgn0014075,FBtr0075064; dbxref=FlyBase:FBpp0074831,FlyBase_Annotation_IDs:CG6850-PA,GB_protein:AAF49220.1,GB_protein:AAF49220; MD5=2dfd4966e4c117b3d3bbf27dbfd2a6f9; length=1548; release=r5.4; species=Dmel;	FBpp0074831	174 kDa	Drosophila	3	4	0	0
type=protein; loc=2L:complement(8363821..8364125,8364188..8364315,8364541..8364563); ID=FBpp0079328; name=RpS13-PA; parent=FBgn0010265,FBtr0079724; dbxref=FlyBase:FBpp0079328,GB_protein:AAF52649.1,FlyBase_Annotation_IDs:CG13389-PA,GB_protein:AAF52649; MD5=64e6acba0b4cb2697fd1862d9d26fa02; length=151; release=r5.4; species=Dmel;	FBpp0079328 (+1)	17 kDa	Drosophila	2	1	1	3
type=protein; loc=2R:join(18686709..18686774,18687401..18687981,18688074..18688875,18688988..18689197); ID=FBpp0071794; name=blw-PA; parent=FBgn0011211,FBtr0071883; dbxref=FlyBase:FBpp0071794,FlyBase_Annotation_IDs:CG3612-PA,GB_protein:AAF46903.1,GB_protein:AAF46903; MD5=9adab5c6a725023536c45cc02a2d2dad; length=552; release=r5.4; species=Dmel;	FBpp0071794	59 kDa	Drosophila	1	1	1	4
type=protein; loc=2R:complement(4786312..4786820,4786872..4787625); ID=FBpp0087766; name=CG8262-PA; parent=FBgn0027513,FBtr0088685; dbxref=FlyBase:FBpp0087766,FlyBase_Annotation_IDs:CG8262-PA,GB_protein:AAG22298.1,GB_protein:AAG22298; MD5=2e43536306a6dfebff28bfabfc837dd3; length=420; release=r5.4; species=Dmel;	FBpp0087766	47 kDa	Drosophila	3	2	2	2
type=protein; loc=3R:join(12869372..12869410,12869581..12870394,12870625..12872153,12872271..12872516,12872573..12872851); ID=FBpp0082833; name=Patr-1-PA; parent=FBgn0028470,FBtr0083392; dbxref=FlyBase:FBpp0082833,FlyBase_Annotation_IDs:CG5208-PA,GB_protein:AAF55382.1,GB_protein:AAF55382; MD5=93aebe7e3b799b9593031e8096fb765b; length=968; release=r5.4; species=Dmel;	FBpp0082833	108 kDa	Drosophila	6	1	1	0
type=protein; loc=3L:complement(358497..359185,359245..360689,360749..361014,361084..361128); ID=FBpp0072468; name=CG6905-PA; parent=FBgn0035136,FBtr0072569; dbxref=FlyBase:FBpp0072468,FlyBase_Annotation_IDs:CG6905-PA,GB_protein:AAF47383.2,GB_protein:AAF47383; MD5=58a45ad9bdf9ee68179b06f4254c13d1; length=814; release=r5.4; species=Dmel;	FBpp0072468	93 kDa	Drosophila	3	0	0	0
type=protein; loc=X:complement(9966263..9966421,9966603..9966718,9966782..9966833,9967334..9967444,9967910..9968098,9968171..9968359,9968427..9968928,9969009..9969103,9969177..9969660,9972519..9975904,9975966..9976337); ID=FBpp0071418; name=CG32685-PC; parent=FBgn0052685,FBtr0071489; dbxref=FlyBase:FBpp0071418,FlyBase_Annotation_IDs:CG32685-PC,GB_protein:AAF46552.2,GB_protein:AAF46552; MD5=c3fb6e…	FBpp0071418	205 kDa	Drosophila	3	5	0	0
type=protein; loc=X:join(21187205..21187222,21187286..21187430,21187576..21188630); ID=FBpp0076890; name=Pros45-PA; parent=FBgn0020369,FBtr0077189; dbxref=FlyBase:FBpp0076890,FlyBase_Annotation_IDs:CG1489-PA,GB_protein:AAF50835.1,GB_protein:AAF50835; MD5=22dd41c30e0d27414c18eaf70afa7fdf; length=405; release=r5.4; species=Dmel;	FBpp0076890	46 kDa	Drosophila	4	5	0	0
type=protein; loc=X:complement(19570572..19572214,19572297..19573363,19575865..19577003); ID=FBpp0074525; name=dome-PA; parent=FBgn0043903,FBtr0074756; dbxref=FlyBase:FBpp0074525,FlyBase_Annotation_IDs:CG14226-PA,GB_protein:AAF49002.1,GB_protein:AAF49002; MD5=320c0b45596fa54a6d14a078640337b2; length=1282; release=r5.4; species=Dmel;	FBpp0074525	142 kDa	Drosophila	0	0	3	5
type=protein; loc=2R:complement(10050703..10051641,10051696..10051875,10051992..10052036); ID=FBpp0086705; name=Tango7-PA; parent=FBgn0033902,FBtr0087579; dbxref=FlyBase:FBpp0086705,FlyBase_Annotation_IDs:CG8309-PA,GB_protein:AAF58289.1,GB_protein:AAF58289; MD5=70f5e58e540f3dd516e760c35ced9adc; length=387; release=r5.4; species=Dmel;	FBpp0086705	44 kDa	Drosophila	4	0	0	0
type=protein; loc=X:complement(13720503..13720750,13720820..13720985,13721076..13721138,13721373..13721542,13721612..13721752,13722257..13722286,13722675..13724043); ID=FBpp0073665; name=CG11063-PB; parent=FBgn0030530,FBtr0073834; dbxref=FlyBase:FBpp0073665,FlyBase_Annotation_IDs:CG11063-PB,GB_protein:AAF48328.2,GB_protein:AAF48328; MD5=5cc336b1c69c2bfe71b947f34ec3d9c2; length=728; release=r5.4; …	FBpp0073665	78 kDa	Drosophila	0	0	5	3
type=protein; loc=X:complement(1919574..1919732,1919808..1920942,1921317..1921495,1921554..1921904,1921968..1922060,1923874..1923959,1924248..1924401,1924476..1924892,1928988..1929101); ID=FBpp0070329; name=Actn-PB; parent=FBgn0000667,FBtr0070343; dbxref=FlyBase:FBpp0070329,FlyBase_Annotation_IDs:CG4376-PB,GB_protein:AAF45706.2,GB_protein:AAF45706; MD5=976d95499b75bc2e3b677ba4aa7f2805; length=895…	FBpp0070329 (+2)	104 kDa	Drosophila	1	0	0	8
type=protein; loc=2L:complement(11002907..11003238,11003511..11003751); ID=FBpp0079752; name=RpL9-PA; parent=FBgn0015756,FBtr0080163; dbxref=FlyBase:FBpp0079752,FlyBase_Annotation_IDs:CG6141-PA,GB_protein:AAF53048.2,GB_protein:AAF53048; MD5=34fd4750956f462f757b4355f18215dd; length=190; release=r5.4; species=Dmel;	FBpp0079752 (+1)	21 kDa	Drosophila	3	0	0	2
type=protein; loc=3R:join(4764542..4764610,4765391..4765494,4766204..4766356,4766421..4766583,4766644..4766911,4767130..4767554,4767623..4767792,4768400..4768556); ID=FBpp0081437; name=CG11963-PA; parent=FBgn0037643,FBtr0081957; dbxref=FlyBase:FBpp0081437,FlyBase_Annotation_IDs:CG11963-PA,GB_protein:AAF54308.2,GB_protein:AAF54308; MD5=7e5ddbffee9e9084f399559b8dbcd651; length=502; release=r5.4; sp…	FBpp0081437 (+1)	55 kDa	Drosophila	2	3	2	0
type=protein; loc=2L:join(108686..108809,110406..110483,110755..110877,111907..112019,112690..113369,113434..113542); ID=FBpp0088445; name=M(2)21AB-PA; parent=FBgn0005278,FBtr0089429; dbxref=FlyBase:FBpp0088445,FlyBase_Annotation_IDs:CG2674-PA,GB_protein:AAF51555.1,GB_protein:AAF51555; MD5=da763d05f2ad642ae905ccd3edd9bdb3; length=408; release=r5.4; species=Dmel;	FBpp0088445 (+5)	45 kDa	Drosophila	3	3	1	1
type=protein; loc=4:complement(670883..671656,672931..673210,673272..673468,673527..673677,674496..674674,675131..675424,675687..676061,676842..678310,678528..678963); ID=FBpp0088165; name=gw-PB; parent=FBgn0051992,FBtr0089096; dbxref=FlyBase_Annotation_IDs:CG31992-PB,FlyBase:FBpp0088165,GB_protein:AAF59322.2,GB_protein:AAF59322; MD5=a260e5f746e6428b59be830993919e09; length=1384; release=r5.4; sp…	FBpp0088165 (+7)	143 kDa	Drosophila	3	2	0	2
type=protein; loc=3L:20235898..20236557; ID=FBpp0074599; name=Clc-PA; parent=FBgn0024814,FBtr0074830; dbxref=FlyBase:FBpp0074599,FlyBase_Annotation_IDs:CG6948-PA,GB_protein:AAF49047.1,GB_protein:AAF49047; MD5=bd747aa55b4cb93542d90ad487ba6d8e; length=219; release=r5.4; species=Dmel;	FBpp0074599	24 kDa	Drosophila	0	4	0	2
type=protein; loc=X:join(11004074..11005444,11005508..11005858); ID=FBpp0073290; name=Hsp60-PA; parent=FBgn0015245,FBtr0073434; dbxref=FlyBase:FBpp0073290,FlyBase_Annotation_IDs:CG12101-PA,GB_protein:AAF47999.1,GB_protein:AAF47999; MD5=1d69ae8daf6438985512377bc04b9b9e; length=573; release=r5.4; species=Dmel;	FBpp0073290 (+1)	61 kDa	Drosophila	3	3	0	0
type=protein; loc=2L:complement(8041988..8042125,8042440..8042613,8042823..8042825); ID=FBpp0079168; name=RpL36A-PA; parent=FBgn0031980,FBtr0079546; dbxref=FlyBase:FBpp0079168,FlyBase_Annotation_IDs:CG7424-PA,GB_protein:AAF52596.2,GB_protein:AAF52596; MD5=61c3da38bf53d806d267c02a4756c096; length=104; release=r5.4; species=Dmel;	FBpp0079168	13 kDa	Drosophila	3	0	0	2
type=protein; loc=X:join(19082148..19082316,19083067..19083580,19083673..19083838,19083918..19084121); ID=FBpp0074440; name=Mec2-PA; parent=FBgn0030993,FBtr0074669; dbxref=FlyBase:FBpp0074440,FlyBase_Annotation_IDs:CG7635-PA,GB_protein:AAF48928.1,GB_protein:AAF48928; MD5=5a50802e7ff7c0ced8ce37ecf434af6c; length=350; release=r5.4; species=Dmel;	FBpp0074440	39 kDa	Drosophila	3	2	0	1
type=protein; loc=2R:join(16477166..16477172,16483062..16483168,16483263..16483319,16485053..16485096,16485958..16486030,16486104..16486199,16492201..16493124,16493187..16493356,16493949..16493979); ID=FBpp0089363; name=bl-PC; parent=FBgn0015907,FBtr0086221; dbxref=FlyBase:FBpp0089363,FlyBase_Annotation_IDs:CG13425-PC,GB_protein:AAM68389.2,GB_protein:AAM68389; MD5=cb17b32b5073ab65d7bd32ffddac4c36…	FBpp0089363 (+1)	51 kDa	Drosophila	4	2	0	1
type=protein; loc=2L:join(21758212..21758359,21758442..21759078,21759231..21759366,21760480..21760623); ID=FBpp0085258; name=CG1416-PA; parent=FBgn0032961,FBtr0085903; dbxref=GB_protein:AAF57232.2,FlyBase:FBpp0085258,FlyBase_Annotation_IDs:CG1416-PA,GB_protein:AAF57232; MD5=7d6ac8f9345449cfe1144705006bf25e; length=354; release=r5.4; species=Dmel;	FBpp0085258 (+2)	40 kDa	Drosophila	3	2	0	0
type=protein; loc=3R:complement(1285114..1286487,1286572..1287732,1287796..1288531,1289937..1290154); ID=FBpp0078417; name=PEK-PA; parent=FBgn0037327,FBtr0078770; dbxref=FlyBase:FBpp0078417,FlyBase_Annotation_IDs:CG2087-PA,GB_protein:AAF52028.2,GB_protein:AAF52028; MD5=3edc386e670a51de562cf52fe752a994; length=1162; release=r5.4; species=Dmel;	FBpp0078417	131 kDa	Drosophila	0	0	3	2
type=protein; loc=2R:join(14302755..14302791,14302850..14303100,14303168..14305021,14305082..14306470,14306556..14306930); ID=FBpp0085859; name=Dp1-PC; parent=FBgn0027835,FBtr0086678; dbxref=FlyBase:FBpp0085859,FlyBase_Annotation_IDs:CG5170-PC,GB_protein:AAF57691.2,GB_protein:AAF57691; MD5=d9f88abad723182825b9423678b39911; length=1301; release=r5.4; species=Dmel;	FBpp0085859 (+5)	144 kDa	Drosophila	4	1	0	0
type=protein; loc=2L:complement(4966481..4966968,4967024..4967513,4967691..4967693); ID=FBpp0078689; name=Trip1-PA; parent=FBgn0015834,FBtr0079053; dbxref=GB_protein:AAF52183.1,FlyBase:FBpp0078689,FlyBase_Annotation_IDs:CG8882-PA,GB_protein:AAF52183; MD5=b677f500e9ee1074518bd3203c0456f2; length=326; release=r5.4; species=Dmel;	FBpp0078689	36 kDa	Drosophila	4	0	0	0
type=protein; loc=3R:join(11138175..11138768,11138831..11139008,11140250..11140332); ID=FBpp0082535; name=Tm2-PA; parent=FBgn0004117,FBtr0083078; dbxref=FlyBase:FBpp0082535,FlyBase_Annotation_IDs:CG4843-PA,GB_protein:AAN13652.1,GB_protein:AAN13652; MD5=a3bae304378813826a09f61ff7c620d4; length=284; release=r5.4; species=Dmel;	FBpp0082535 (+2)	33 kDa	Drosophila	0	0	0	6
type=protein; loc=X:complement(17037736..17037804,17038651..17038749,17039049..17039165,17040831..17041232); ID=FBpp0074180; name=RpS5a-PA; parent=FBgn0002590,FBtr0074406; dbxref=FlyBase:FBpp0074180,FlyBase_Annotation_IDs:CG8922-PA,GB_protein:AAF48700.1,GB_protein:AAF48700; MD5=353104e218fcc6d4b660d1bd47016c81; length=228; release=r5.4; species=Dmel;	FBpp0074180	25 kDa	Drosophila	3	0	0	0
type=protein; loc=3L:join(4242878..4242888,4242948..4243706,4243765..4244314,4244375..4244696,4244752..4245302,4245364..4245834); ID=FBpp0073083; name=pav-PA; parent=FBgn0011692,FBtr0073227; dbxref=FlyBase:FBpp0073083,FlyBase_Annotation_IDs:CG1258-PA,GB_protein:AAF47868.1,GB_protein:AAF47868; MD5=188823d56b39a149172e19f9b832bb12; length=887; release=r5.4; species=Dmel;	FBpp0073083	101 kDa	Drosophila	0	0	3	1
type=protein; loc=2L:join(19445186..19445285,19445345..19446026,19446097..19446598,19446676..19446852,19446909..19447238); ID=FBpp0080775; name=RanGap-PA; parent=FBgn0003346,FBtr0081234; dbxref=FlyBase:FBpp0080775,FlyBase_Annotation_IDs:CG9999-PA,GB_protein:AAF53801.1,GB_protein:AAF53801; MD5=e5063e1576797c2935e5527ddbc0869d; length=596; release=r5.4; species=Dmel;	FBpp0080775	66 kDa	Drosophila	3	0	0	0
type=protein; loc=3R:complement(19755668..19756984,19757046..19757048); ID=FBpp0083906; name=Pros26.4-PA; parent=FBgn0015282,FBtr0084520; dbxref=FlyBase:FBpp0083906,FlyBase_Annotation_IDs:CG5289-PA,GB_protein:AAF56205.1,GB_protein:AAF56205; MD5=8bbd76fd6feaf70fff47dd693733abbe; length=439; release=r5.4; species=Dmel;	FBpp0083906	49 kDa	Drosophila	2	3	0	0
type=protein; loc=2R:complement(7576584..7577393,7577951..7578091,7578183..7578224); ID=FBpp0087186; name=wal-PA; parent=FBgn0010516,FBtr0088082; dbxref=FlyBase:FBpp0087186,FlyBase_Annotation_IDs:CG8996-PA,GB_protein:AAF58627.1,GB_protein:AAF58627; MD5=28de8d5cb126e2c2d9cc5eb3d1d414a6; length=330; release=r5.4; species=Dmel;	FBpp0087186 (+1)	34 kDa	Drosophila	4	1	0	0
type=protein; loc=3R:complement(11794108..11794232,11794297..11795316,11795604..11795814,11795877..11796651,11796715..11797045,11797096..11798020,11798201..11798326,11798418..11798534); ID=FBpp0082692; name=mor-PA; parent=FBgn0002783,FBtr0083238; dbxref=FlyBase:FBpp0082692,FlyBase_Annotation_IDs:CG18740-PA,GB_protein:AAF55259.3,GB_protein:AAF55259; MD5=b529dc73424dcb5e609c4d7d84a570c3; length=120…	FBpp0082692	131 kDa	Drosophila	3	0	0	3
type=protein; loc=2R:14061315..14062106; ID=FBpp0085928; name=CG10916-PA; parent=FBgn0034312,FBtr0086749; dbxref=FlyBase:FBpp0085928,FlyBase_Annotation_IDs:CG10916-PA,GB_protein:AAF57732.2,GB_protein:AAF57732; MD5=4f6287a97e426f50ebc4a79bdd0691b7; length=263; release=r5.4; species=Dmel;	FBpp0085928	30 kDa	Drosophila	0	0	3	2
type=protein; loc=2L:join(10398115..10398219,10398279..10398392,10398444..10398593,10398654..10398740,10399317..10399535,10399595..10399688,10399768..10400679,10400735..10400869,10400963..10400998,10401077..10401271,10401334..10401594,10401662..10401741,10401804..10401867,10401926..10402333,10402407..10402562,10402631..10402770); ID=FBpp0079599; name=CG31716-PA; parent=FBgn0051716,FBtr0080009; db…	FBpp0079599 (+5)	117 kDa	Drosophila	0	0	3	2
type=protein; loc=2L:join(6101771..6101798,6121774..6121943,6122005..6122190,6122264..6122410,6122698..6122853,6122978..6123064); ID=FBpp0078827; name=stai-PC; parent=FBgn0051641,FBtr0079196; dbxref=FlyBase:FBpp0078827,FlyBase_Annotation_IDs:CG31641-PC,GB_protein:AAN10580.1,GB_protein:AAN10580; MD5=3b37e6b268dfa1f50b77e1485680e321; length=257; release=r5.4; species=Dmel;	FBpp0078827 (+2)	30 kDa	Drosophila	0	0	5	0
type=protein; loc=3L:complement(8726754..8727230,8727340..8727955,8732270..8732382,8732467..8732594,8732680..8733551,8735206..8735372,8735437..8735523,8737375..8737431,8738063..8738185); ID=FBpp0076320; name=Prm-PA; parent=FBgn0003149,FBtr0076593; dbxref=FlyBase:FBpp0076320,FlyBase_Annotation_IDs:CG5939-PA,GB_protein:AAF50370.1,GB_protein:AAF50370; MD5=85be30afe5e6a79e43c7d15931dfe584; length=879…	FBpp0076320 (+1)	102 kDa	Drosophila	0	0	0	5
type=protein; loc=2L:join(6724848..6725096,6725158..6725259,6725776..6726129,6726202..6726303,6726373..6726540,6726599..6726718,6727194..6727322,6727863..6728780,6728878..6729503,6729570..6729772,6729827..6729934,6730047..6730366,6730423..6730539,6730599..6730688); ID=FBpp0078930; name=Liprin-alpha-PA; parent=FBgn0046704,FBtr0079300; dbxref=FlyBase:FBpp0078930,FlyBase_Annotation_IDs:CG11199-PA,GB…	FBpp0078930 (+1)	135 kDa	Drosophila	0	1	0	3
type=protein; loc=2R:complement(9743926..9744002,9744058..9744845,9744915..9745848,9745912..9745990); ID=FBpp0086767; name=tum-PA; parent=FBgn0086356,FBtr0087641; dbxref=FlyBase:FBpp0086767,FlyBase_Annotation_IDs:CG13345-PA,GB_protein:AAF58324.1,GB_protein:AAF58324; MD5=5cd3c95c6f5f3fe59c08c145ba628fab; length=625; release=r5.4; species=Dmel;	FBpp0086767	70 kDa	Drosophila	0	0	2	3
type=protein; loc=3L:complement(4137021..4138814); ID=FBpp0073119; name=Rop-PA; parent=FBgn0004574,FBtr0073263; dbxref=GB_protein:AAF47844.1,FlyBase:FBpp0073119,FlyBase_Annotation_IDs:CG15811-PA,GB_protein:AAF47844; MD5=556039441ed252a8af5e9df728182706; length=597; release=r5.4; species=Dmel;	FBpp0073119	68 kDa	Drosophila	3	2	0	0
type=protein; loc=X:join(13653635..13653839,13653902..13654284,13654357..13655031); ID=FBpp0073652; name=Yp3-PA; parent=FBgn0004047,FBtr0073821; dbxref=GB_protein:AAF48314.2,FlyBase:FBpp0073652,FlyBase_Annotation_IDs:CG11129-PA,GB_protein:AAF48314; MD5=f0c64ae372215c8708e9c8f5372c06e8; length=420; release=r5.4; species=Dmel;	FBpp0073652	46 kDa	Drosophila	0	0	1	4
type=protein; loc=3L:complement(9042376..9043459,9055007..9055567,9057564..9057607); ID=FBpp0076270; name=Argk-PA; parent=FBgn0000116,FBtr0076543; dbxref=FlyBase:FBpp0076270,FlyBase_Annotation_IDs:CG32031-PA,GB_protein:AAF50325.2,GB_protein:AAF50325; MD5=88d999fdf4c8ff0df4121dd2d4c2ea33; length=562; release=r5.4; species=Dmel;	FBpp0076270 (+5)	61 kDa	Drosophila	0	0	0	5
type=protein; loc=3L:join(649180..649419,650233..650523,650584..651105); ID=FBpp0072455; name=CG12030-PA; parent=FBgn0035147,FBtr0072556; dbxref=FlyBase:FBpp0072455,FlyBase_Annotation_IDs:CG12030-PA,GB_protein:AAF47398.1,GB_protein:AAF47398; MD5=a3e0f8add2132dab5db9813b9ceeeb8b; length=350; release=r5.4; species=Dmel;	FBpp0072455	39 kDa	Drosophila	3	1	0	0
type=protein; loc=3R:join(19935118..19935310,19935378..19935619); ID=FBpp0083928; name=CG18428-PA; parent=FBgn0039149,FBtr0084543; dbxref=FlyBase:FBpp0083928,FlyBase_Annotation_IDs:CG18428-PA,GB_protein:AAF56235.2,GB_protein:AAF56235; MD5=fbfd5565b227a46588b1957d58f26eac; length=144; release=r5.4; species=Dmel;	FBpp0083928	17 kDa	Drosophila	0	0	0	3
type=protein; loc=3R:complement(23483792..23483835,23484191..23484277,23484338..23484643,23485651..23485678,23485832..23485834); ID=FBpp0084566; name=Mlc1-PB; parent=FBgn0002772,FBtr0085196; dbxref=FlyBase:FBpp0084566,FlyBase_Annotation_IDs:CG5596-PB,GB_protein:AAN14121.1,GB_protein:AAN14121; MD5=74798b0f3f815c79579b98ab1598bf99; length=155; release=r5.4; species=Dmel;	FBpp0084566	18 kDa	Drosophila	0	0	0	4
type=protein; loc=2L:complement(10847868..10848168,10848241..10848468,10848544..10848863); ID=FBpp0079771; name=porin-PA; parent=FBgn0004363,FBtr0080182; dbxref=FlyBase_Annotation_IDs:CG6647-PA,FlyBase:FBpp0079771,GB_protein:AAF53022.1,GB_protein:AAF53022; MD5=e98fb50e922a689b02694297d58c4742; length=282; release=r5.4; species=Dmel;	FBpp0079771 (+2)	31 kDa	Drosophila	0	0	0	4
type=protein; loc=3R:join(8523235..8523260,8523841..8525057,8529361..8529534,8529598..8529803); ID=FBpp0082123; name=Past1-PA; parent=FBgn0016693,FBtr0082654; dbxref=FlyBase:FBpp0082123,FlyBase_Annotation_IDs:CG6148-PA,GB_protein:AAN13552.1,GB_protein:AAN13552; MD5=90bfa61d512e01438d313ad1097fc223; length=540; release=r5.4; species=Dmel;	FBpp0082123 (+1)	62 kDa	Drosophila	3	0	0	0
type=protein; loc=2L:join(14616339..14616437,14616503..14616907,14616978..14617244); ID=FBpp0100045; name=Adh-PC; parent=FBgn0000055,FBtr0100589; dbxref=FlyBase_Annotation_IDs:CG3481-PC,FlyBase:FBpp0100045,GB_protein:AAO41200.1,GB_protein:AAO41200; MD5=6826077459b4e3a2e94dfec53bf207af; length=256; release=r5.4; species=Dmel;	FBpp0100045 (+4)	28 kDa	Drosophila	0	0	0	3
type=protein; loc=3R:complement(12087556..12087648,12087713..12087911,12087984..12088808,12088869..12089343,12089452..12089674); ID=FBpp0082728; name=bor-PA; parent=FBgn0040237,FBtr0083276; dbxref=FlyBase:FBpp0082728,FlyBase_Annotation_IDs:CG6815-PA,GB_protein:AAF55289.2,GB_protein:AAF55289; MD5=9550e905085694c6b773f07bdceddeaa; length=604; release=r5.4; species=Dmel;	FBpp0082728	68 kDa	Drosophila	3	0	0	0
type=protein; loc=3R:join(20356508..20356636,20356714..20358323,20358401..20358524,20358581..20361907); ID=FBpp0084029; name=CG6631-PA; parent=FBgn0039206,FBtr0084645; dbxref=FlyBase:FBpp0084029,FlyBase_Annotation_IDs:CG6631-PA,GB_protein:AAF56311.1,GB_protein:AAF56311; MD5=a9dddb49097a03a2a4bff2d0441b9b73; length=1729; release=r5.4; species=Dmel;	FBpp0084029 (+1)	194 kDa	Drosophila	0	0	0	3
