# Supplementary material for: A Cross-Species Study of PI3K Protein-Protein Interactions Reveals the Direct Interaction of P85 and SHP2
Source: Sci Rep. 2016 Feb 3;6:20471. doi: 10.1038/srep20471 (PMC4738311; doi:10.1038/srep20471)
Supplement: Supplementary Dataset 2 [file srep20471-s2.xls]

## Sheet: Spectrum Count Report for p85 h
Identified Proteins (529/567)	Accession Number	Molecular Weight	Taxonomy	Human p85IP serum Fed H1703	Human p85IP Fed+Imatinib H1703	Human p85IP fed H929	Human p85IP starved H929	Human p85IP norm serum A549	Human p85IP starved 8226	Human p85IP serum Fed+bortezomib 8226	Human p85IP serum Fed+gefitinib HCC827	Human p85IP serum Fed HCC827	Human p85IP serum Fed+gefitinib+HGF HCC827	Human p85IP serum Fed H1993	Human p85IP serum Fed+PHA665752 H1993	Human p85IP serum Fed EBC-1	Human p85IP serum Fed+PHA665752 EBC-1	Human p85IP serum Fed 8226	Human p85IP serum Fed H929
Myosin-9 OS=Homo sapiens GN=MYH9 PE=1 SV=4	MYH9_HUMAN	227 kDa	Homo sapiens	153	116	2	0	57	53	46	69	53	19	12	9	14	22	23	1
Phosphatidylinositol-4,5-bisphosphate 3-kinase catalytic subunit alpha isoform OS=Bos taurus GN=PIK3CA PE=1 SV=1	PK3CA_BOVIN	124 kDa	unknown	2	3	3	4	0	34	43	40	47	31	4	5	79	86	62	5
Phosphatidylinositol-4,5-bisphosphate 3-kinase catalytic subunit beta isoform OS=Homo sapiens GN=PIK3CB PE=1 SV=1	PK3CB_HUMAN	123 kDa	Homo sapiens	0	2	2	3	1	17	15	38	31	22	5	5	92	110	36	5
Phosphatidylinositol 3-kinase regulatory subunit beta OS=Homo sapiens GN=PIK3R2 PE=1 SV=1	P85B_HUMAN	82 kDa	Homo sapiens	0	0	2	0	1	11	8	33	27	26	5	4	55	65	12	6
Phosphatidylinositol 3-kinase regulatory subunit alpha OS=Homo sapiens GN=PIK3R1 PE=1 SV=2	P85A_HUMAN	84 kDa	Homo sapiens	2	3	7	7	2	5	11	6	3	4	10	12	50	49	12	8
78 kDa glucose-regulated protein OS=Mesocricetus auratus GN=HSPA5 PE=1 SV=1	GRP78_MESAU	72 kDa	unknown	1	0	9	4	10	28	26	12	2	6	1	6	6	7	34	18
Heat shock protein HSP 90-beta OS=Equus caballus GN=HSP90AB1 PE=2 SV=3	HS90B_HORSE (+2)	83 kDa	unknown	6	1	8	6	6	33	20	18	15	14	6	12	2	3	27	1
Stress-70 protein, mitochondrial OS=Mus musculus GN=Hspa9 PE=1 SV=2	GRP75_MOUSE	74 kDa	unknown	0	2	4	6	13	22	16	7	0	5	1	1	0	1	22	51
Heat shock cognate 71 kDa protein OS=Homo sapiens GN=HSPA8 PE=1 SV=1	HSP7C_HUMAN	71 kDa	Homo sapiens	2	2	5	5	24	18	14	6	0	14	0	0	16	10	22	11
Endoplasmin OS=Homo sapiens GN=HSP90B1 PE=1 SV=1	ENPL_HUMAN (+1)	92 kDa	Homo sapiens	1	0	8	9	3	10	12	10	5	6	18	10	0	0	10	0
Fatty acid synthase OS=Homo sapiens GN=FASN PE=1 SV=2	FAS_HUMAN	273 kDa	Homo sapiens	0	0	0	0	0	20	31	13	7	5	8	4	1	2	15	0
Filamin-A OS=Homo sapiens GN=FLNA PE=1 SV=4	FLNA_HUMAN	281 kDa	Homo sapiens	3	1	1	0	3	19	22	12	7	8	6	7	0	3	11	0
Clathrin heavy chain 1 OS=Bos taurus GN=CLTC PE=1 SV=1	CLH1_BOVIN (+2)	192 kDa	unknown	0	0	0	0	7	11	16	10	6	6	12	13	5	14	6	1
Nucleolin OS=Homo sapiens GN=NCL PE=1 SV=3	NUCL_HUMAN (+1)	77 kDa	Homo sapiens	0	0	3	1	6	10	9	12	14	9	3	1	9	9	7	5
Elongation factor 2 OS=Callithrix jacchus GN=EEF2 PE=2 SV=1	EF2_CALJA (+1)	95 kDa	unknown	1	0	1	0	2	13	21	24	6	8	2	3	0	0	15	0
Rab11 family-interacting protein 1 OS=Homo sapiens GN=RAB11FIP1 PE=1 SV=2	RFIP1_HUMAN	137 kDa	Homo sapiens	0	0	0	0	0	0	1	0	0	0	0	0	43	47	8	0
60 kDa heat shock protein, mitochondrial OS=Homo sapiens GN=HSPD1 PE=1 SV=2	CH60_HUMAN	61 kDa	Homo sapiens	0	0	9	5	0	13	19	1	0	10	0	0	0	0	22	3
Myosin-10 OS=Homo sapiens GN=MYH10 PE=1 SV=3	MYH10_HUMAN	229 kDa	Homo sapiens	47	29	0	0	24	0	0	9	12	1	2	0	0	3	0	0
Plectin-1 OS=Homo sapiens GN=PLEC1 PE=1 SV=3	PLEC1_HUMAN	532 kDa	Homo sapiens	3	0	0	0	25	1	2	0	0	0	26	15	0	3	1	0
CAD protein OS=Homo sapiens GN=CAD PE=1 SV=3	PYR1_HUMAN	243 kDa	Homo sapiens	0	0	0	0	8	8	14	1	2	1	4	1	16	15	6	0
Actin, cytoplasmic type 5 OS=Gallus gallus PE=3 SV=1	ACT5_CHICK (+2)	42 kDa	unknown	1	0	5	11	1	17	16	2	0	3	0	0	1	4	12	2
Tubulin beta-5 chain OS=Cricetulus griseus GN=TUBB5 PE=2 SV=1	TBB5_CRIGR (+1)	50 kDa	unknown	0	0	7	8	0	19	14	0	0	0	0	0	0	2	20	2
Tubulin alpha-1B chain OS=Rattus norvegicus GN=Tuba1b PE=1 SV=1	TBA1B_RAT (+1)	50 kDa	unknown	1	0	3	3	3	11	19	1	0	0	0	0	0	3	18	1
Heat shock protein HSP 90-alpha OS=Macaca fascicularis GN=HSP90AA1 PE=2 SV=3	HS90A_MACFA	85 kDa	unknown	3	0	4	3	7	19	15	18	13	16	10	14	3	4	14	1
Poly [ADP-ribose] polymerase 1 OS=Homo sapiens GN=PARP1 PE=1 SV=4	PARP1_HUMAN	113 kDa	Homo sapiens	0	0	1	1	5	16	10	2	6	3	1	2	0	0	20	0
52 kDa Ro protein OS=Homo sapiens GN=TRIM21 PE=1 SV=1	RO52_HUMAN	54 kDa	Homo sapiens	0	0	3	3	0	16	10	0	0	0	0	0	0	2	19	12
gi|67476728|sp|P42566|EP15_HUMAN	EP15_HUMAN	?	unknown	0	0	0	0	0	0	0	0	0	0	2	2	26	35	0	0
Heat shock 70 kDa protein 1 OS=Canis familiaris GN=HSPA1 PE=2 SV=1	HSP71_CANFA	70 kDa	unknown	2	1	1	1	16	8	6	0	0	5	0	0	6	7	13	0
Neuroblast differentiation-associated protein AHNAK OS=Homo sapiens GN=AHNAK PE=1 SV=2	AHNK_HUMAN	629 kDa	Homo sapiens	0	0	0	0	0	9	16	0	0	0	7	8	0	2	14	0
Kinesin-like protein KIF2C OS=Homo sapiens GN=KIF2C PE=1 SV=2	KIF2C_HUMAN	81 kDa	Homo sapiens	0	0	1	1	0	1	1	0	0	0	0	2	29	25	0	0
DNA-dependent protein kinase catalytic subunit OS=Homo sapiens GN=PRKDC PE=1 SV=3	PRKDC_HUMAN	469 kDa	Homo sapiens	0	0	1	0	1	16	20	0	0	0	8	7	0	0	3	0
Fidgetin-like protein 1 OS=Homo sapiens GN=FIGNL1 PE=1 SV=2	FIGL1_HUMAN	74 kDa	Homo sapiens	0	0	0	0	0	0	2	0	0	0	0	0	23	33	1	0
Heterogeneous nuclear ribonucleoprotein U OS=Homo sapiens GN=HNRNPU PE=1 SV=5	HNRPU_HUMAN	91 kDa	Homo sapiens	0	0	2	1	1	12	12	5	7	2	2	2	0	0	6	2
Phosphatidylinositol-4,5-bisphosphate 3-kinase catalytic subunit delta isoform OS=Homo sapiens GN=PIK3CD PE=1 SV=2	PK3CD_HUMAN	119 kDa	Homo sapiens	0	0	0	0	0	8	11	0	4	1	0	2	7	6	19	2
Pyruvate kinase isozymes M1/M2 OS=Homo sapiens GN=PKM2 PE=1 SV=4	KPYM_HUMAN	58 kDa	Homo sapiens	0	0	0	0	2	12	15	1	0	7	0	0	0	0	19	0
Histidine-rich glycoprotein (Fragment) OS=Oryctolagus cuniculus GN=HRG PE=1 SV=1	HRG_RABIT	59 kDa	unknown	2	1	0	0	0	2	2	8	9	11	0	0	4	3	4	8
Lamin-A/C OS=Homo sapiens GN=LMNA PE=1 SV=1	LMNA_HUMAN	74 kDa	Homo sapiens	2	0	7	8	2	15	4	0	0	1	0	2	0	0	10	0
Alpha-enolase OS=Homo sapiens GN=ENO1 PE=1 SV=2	ENOA_HUMAN	47 kDa	Homo sapiens	0	0	2	3	0	7	13	1	0	0	0	0	1	5	14	2
Hypoxia up-regulated protein 1 OS=Homo sapiens GN=HYOU1 PE=1 SV=1	HYOU1_HUMAN	111 kDa	Homo sapiens	0	0	0	0	2	2	1	2	2	1	17	10	0	0	7	0
Transitional endoplasmic reticulum ATPase OS=Rattus norvegicus GN=Vcp PE=1 SV=3	TERA_RAT	89 kDa	unknown	0	0	1	0	4	4	6	6	4	4	3	3	5	4	5	0
Splicing factor, proline- and glutamine-rich OS=Homo sapiens GN=SFPQ PE=1 SV=2	SFPQ_HUMAN	76 kDa	Homo sapiens	0	0	2	3	3	10	3	4	3	2	6	6	0	0	4	1
Leucine-rich PPR motif-containing protein, mitochondrial OS=Homo sapiens GN=LRPPRC PE=1 SV=3	LPPRC_HUMAN	158 kDa	Homo sapiens	0	0	3	0	4	7	12	3	3	2	3	2	0	0	7	0
gi|146286132|sp|A2Q0Z0.1|EF1A1_HOR	EF1A1_HOR (+1)	?	unknown	0	0	0	0	0	11	15	3	3	1	0	0	0	0	10	0
ATP-dependent DNA helicase 2 subunit 1 OS=Homo sapiens GN=XRCC6 PE=1 SV=2	KU70_HUMAN	70 kDa	Homo sapiens	5	1	1	0	18	5	5	3	0	3	0	0	0	0	5	0
Vimentin OS=Homo sapiens GN=VIM PE=1 SV=4	VIME_HUMAN	54 kDa	Homo sapiens	6	2	14	18	0	0	0	0	0	0	0	0	0	0	0	1
Hornerin OS=Homo sapiens GN=HRNR PE=1 SV=2	HORN_HUMAN	282 kDa	Homo sapiens	1	0	0	0	0	2	4	0	0	0	1	0	18	13	5	1
Bifunctional aminoacyl-tRNA synthetase OS=Homo sapiens GN=EPRS PE=1 SV=3	SYEP_HUMAN	171 kDa	Homo sapiens	0	0	0	0	1	7	16	1	1	4	0	1	1	2	9	0
gi|586027|sp|P38507|SPA2_STAAU	SPA2_STAAU	?	unknown	0	0	0	0	0	20	20	0	0	0	0	0	0	0	2	0
Histone H2B type 1-C/E/F/G/I OS=Homo sapiens GN=HIST1H2BC PE=1 SV=3	H2B1C_HUMAN (+9)	14 kDa	Homo sapiens	1	0	2	2	0	12	13	0	0	0	0	0	1	2	4	0
Junction plakoglobin OS=Sus scrofa GN=Jup PE=2 SV=1	PLAK_PIG	82 kDa	unknown	0	0	0	0	6	6	2	3	0	0	5	6	6	3	2	0
gi|127517|sp|P03988|MUC_RABIT	MUC_RABIT	?	unknown	0	0	0	0	0	2	6	6	5	6	0	1	4	5	2	4
Insulin receptor substrate 2 OS=Homo sapiens GN=IRS2 PE=1 SV=2	IRS2_HUMAN	137 kDa	Homo sapiens	0	0	0	0	0	0	6	0	0	0	0	2	3	21	7	0
ATP-dependent DNA helicase 2 subunit 2 OS=Homo sapiens GN=XRCC5 PE=1 SV=3	KU86_HUMAN	83 kDa	Homo sapiens	6	3	0	0	14	3	2	2	2	5	1	0	0	0	2	0
Major vault protein OS=Homo sapiens GN=MVP PE=1 SV=4	MVP_HUMAN	99 kDa	Homo sapiens	0	0	0	0	1	1	1	2	3	2	0	0	11	15	1	1
Staphylococcal nuclease domain-containing protein 1 OS=Homo sapiens GN=SND1 PE=1 SV=1	SND1_HUMAN	102 kDa	Homo sapiens	0	0	0	0	1	6	12	1	2	2	2	3	0	0	8	1
ATP-citrate synthase OS=Bos taurus GN=ACLY PE=2 SV=1	ACLY_BOVIN (+1)	120 kDa	unknown	0	0	0	0	4	6	10	2	3	3	0	4	0	0	4	1
Eukaryotic translation initiation factor 3 subunit A OS=Homo sapiens GN=EIF3A PE=1 SV=1	EIF3A_HUMAN	167 kDa	Homo sapiens	0	0	0	0	0	7	6	2	0	1	0	0	9	8	2	0
Glyceraldehyde-3-phosphate dehydrogenase OS=Homo sapiens GN=GAPDH PE=1 SV=3	G3P_HUMAN	36 kDa	Homo sapiens	0	0	0	1	0	8	11	0	0	1	0	0	2	2	10	0
Talin-1 OS=Homo sapiens GN=TLN1 PE=1 SV=3	TLN1_HUMAN	270 kDa	Homo sapiens	0	0	0	0	1	9	20	0	0	2	1	0	0	0	3	0
gi|57015308|sp|Q14204.5|DYHC1_HUMA	DYHC1_HUMA	?	unknown	0	0	0	0	0	11	15	0	0	0	0	0	0	0	10	0
Translational activator GCN1 OS=Homo sapiens GN=GCN1L1 PE=1 SV=5	GCN1L_HUMAN	293 kDa	Homo sapiens	0	0	0	0	3	4	14	2	4	4	2	0	0	0	2	1
Nuclease-sensitive element-binding protein 1 OS=Bos taurus GN=YBX1 PE=2 SV=3	YBOX1_RAT	36 kDa	unknown	0	0	4	6	0	5	3	2	0	2	0	0	2	0	10	2
Phosphatidylinositol 3-kinase regulatory subunit gamma OS=Homo sapiens GN=PIK3R3 PE=1 SV=1	P55G_HUMAN	54 kDa	Homo sapiens	0	0	0	0	0	14	18	0	0	0	0	0	6	0	15	0
Fibronectin OS=Homo sapiens GN=FN1 PE=1 SV=3	FINC_HUMAN	263 kDa	Homo sapiens	0	0	0	0	0	11	9	0	1	0	0	0	0	0	15	0
Matrin-3 OS=Homo sapiens GN=MATR3 PE=1 SV=2	MATR3_HUMAN	95 kDa	Homo sapiens	0	0	0	0	2	5	5	1	3	1	0	0	7	9	1	0
Dihydrolipoyllysine-residue acetyltransferase component of pyruvate dehydrogenase complex, mitochondrial OS=Homo sapiens GN=DLAT PE=1 SV=3	ODP2_HUMAN	69 kDa	Homo sapiens	0	0	0	0	0	2	2	7	2	3	0	0	10	7	3	0
Serotransferrin OS=Oryctolagus cuniculus GN=TF PE=1 SV=4	TRFE_RABIT	77 kDa	unknown	0	0	0	0	0	1	1	5	13	8	0	0	0	1	1	5
ATP synthase subunit beta, mitochondrial OS=Homo sapiens GN=ATP5B PE=1 SV=3	ATPB_HUMAN	57 kDa	Homo sapiens	0	0	0	1	0	10	8	0	0	0	0	0	0	0	16	0
Formin-binding protein 4 OS=Homo sapiens GN=FNBP4 PE=1 SV=2	FNBP4_HUMAN	110 kDa	Homo sapiens	0	0	0	0	0	0	0	0	0	0	0	0	13	20	2	0
Ubiquitin OS=Bos taurus GN=RPS27A PE=1 SV=1	UBIQ_SHEEP (+3)	9 kDa	unknown	0	0	1	0	1	6	12	0	0	1	2	2	1	2	5	0
Transketolase OS=Homo sapiens GN=TKT PE=1 SV=3	TKT_HUMAN	68 kDa	Homo sapiens	0	0	0	1	1	3	8	6	0	6	0	0	0	0	9	0
GRB2-associated-binding protein 1 OS=Homo sapiens GN=GAB1 PE=1 SV=2	GAB1_HUMAN	77 kDa	Homo sapiens	0	0	0	0	0	0	0	2	3	2	0	0	25	2	0	0
Polyadenylate-binding protein 1 OS=Homo sapiens GN=PABPC1 PE=1 SV=2	PABP1_HUMAN (+2)	71 kDa	Homo sapiens	0	0	1	3	3	5	6	4	0	4	0	0	1	2	5	1
Histone H1.3 OS=Homo sapiens GN=HIST1H1D PE=1 SV=2	H13_HUMAN	22 kDa	Homo sapiens	0	1	3	3	0	6	7	2	0	1	0	0	0	2	8	1
Sarcoplasmic/endoplasmic reticulum calcium ATPase 2 OS=Homo sapiens GN=ATP2A2 PE=1 SV=1	AT2A2_HUMAN	115 kDa	Homo sapiens	0	0	0	0	2	2	0	6	5	4	5	6	0	2	2	0
Ras GTPase-activating-like protein IQGAP1 OS=Homo sapiens GN=IQGAP1 PE=1 SV=1	IQGA1_HUMAN	189 kDa	Homo sapiens	0	0	0	0	3	5	9	0	0	1	3	3	0	0	8	0
Heterogeneous nuclear ribonucleoproteins A2/B1 OS=Homo sapiens GN=HNRNPA2B1 PE=1 SV=2	ROA2_HUMAN (+1)	37 kDa	Homo sapiens	0	0	0	0	0	8	8	0	0	0	0	0	0	0	10	6
Transcription intermediary factor 1-beta OS=Homo sapiens GN=TRIM28 PE=1 SV=5	TIF1B_HUMAN	89 kDa	Homo sapiens	0	0	1	1	0	4	6	6	3	5	1	2	0	0	3	0
Alpha-actinin-4 OS=Rattus norvegicus GN=Actn4 PE=1 SV=2	ACTN4_RAT	105 kDa	unknown	0	0	1	1	14	3	0	7	2	2	0	1	1	0	0	1
Histone H4 type VIII OS=Gallus gallus GN=H4-VIII PE=3 SV=3	H48_CHICK (+1)	11 kDa	unknown	0	0	1	3	0	9	8	0	0	0	0	0	1	1	6	2
Protein disulfide-isomerase A4 OS=Homo sapiens GN=PDIA4 PE=1 SV=2	PDIA4_HUMAN	73 kDa	Homo sapiens	0	0	0	0	0	5	3	5	0	4	2	2	0	0	7	0
GRB2-associated-binding protein 2 OS=Homo sapiens GN=GAB2 PE=1 SV=1	GAB2_HUMAN	74 kDa	unknown	0	0	6	1	0	0	0	3	1	0	1	0	18	2	0	0
Ubiquitin-like modifier-activating enzyme 1 OS=Homo sapiens GN=UBA1 PE=1 SV=3	UBA1_HUMAN	118 kDa	Homo sapiens	0	0	0	0	0	7	5	8	2	7	0	0	0	0	2	0
Ribosome-binding protein 1 OS=Homo sapiens GN=RRBP1 PE=1 SV=4	RRBP1_HUMAN	152 kDa	Homo sapiens	0	0	0	0	1	7	8	0	0	0	6	3	0	0	7	0
Protein-L-isoaspartate(D-aspartate) O-methyltransferase OS=Homo sapiens GN=PCMT1 PE=1 SV=3	PIMT_HUMAN	25 kDa	Homo sapiens	0	0	2	6	0	7	7	0	0	0	0	0	0	0	10	0
gi|39932727|sp|Q15057|CENB2_HUMAN	CENB2_HUMAN	?	unknown	0	0	0	0	0	0	0	0	0	0	1	0	16	15	0	0
Heterogeneous nuclear ribonucleoprotein M OS=Homo sapiens GN=HNRNPM PE=1 SV=3	HNRPM_HUMAN	78 kDa	Homo sapiens	2	0	1	0	5	4	1	1	0	0	0	0	4	5	4	0
Eukaryotic translation initiation factor 3 subunit C OS=Homo sapiens GN=EIF3C PE=1 SV=1	EIF3C_HUMAN	105 kDa	Homo sapiens	0	0	0	1	0	6	5	3	1	2	0	0	5	4	4	0
gi|75075761|sp|Q4R4N7.1|GANAB_MACF	GANAB_MACF	?	unknown	0	0	0	0	0	9	10	1	0	1	0	0	0	0	10	0
Peptidyl-prolyl cis-trans isomerase A OS=Cercopithecus aethiops GN=PPIA PE=2 SV=2	PPIA_HUMAN	18 kDa	Homo sapiens	0	0	0	3	0	11	2	0	0	0	0	0	0	0	16	0
Sodium/potassium-transporting ATPase subunit alpha-1 OS=Homo sapiens GN=ATP1A1 PE=1 SV=1	AT1A1_HUMAN	113 kDa	Homo sapiens	0	0	0	0	0	5	6	2	0	0	4	3	4	3	4	0
Calnexin OS=Homo sapiens GN=CANX PE=1 SV=2	CALX_HUMAN	68 kDa	Homo sapiens	0	0	0	0	1	9	2	2	0	2	3	4	0	0	7	0
Nucleophosmin OS=Homo sapiens GN=NPM1 PE=1 SV=2	NPM_HUMAN	33 kDa	Homo sapiens	1	0	4	2	0	7	4	0	0	0	0	0	0	0	8	1
Desmoglein-1 OS=Homo sapiens GN=DSG1 PE=1 SV=1	DSG1_HUMAN	114 kDa	Homo sapiens	0	0	3	0	0	3	3	0	0	0	0	0	4	10	2	0
ATP-dependent RNA helicase DDX3X OS=Homo sapiens GN=DDX3X PE=1 SV=3	DDX3X_HUMAN	73 kDa	Homo sapiens	0	0	0	0	6	2	2	3	1	2	3	1	1	1	3	3
60S ribosomal protein L4 OS=Homo sapiens GN=RPL4 PE=1 SV=5	RL4_HUMAN	48 kDa	Homo sapiens	1	2	1	1	0	3	5	2	1	0	0	1	0	0	9	0
DNA replication licensing factor MCM3 OS=Homo sapiens GN=MCM3 PE=1 SV=3	MCM3_HUMAN (+1)	91 kDa	Homo sapiens	0	0	0	0	0	9	5	1	2	2	0	0	0	0	6	0
Triosephosphate isomerase OS=Homo sapiens GN=TPI1 PE=1 SV=2	TPIS_HUMAN	27 kDa	Homo sapiens	0	0	0	1	0	7	7	0	0	0	0	0	1	4	8	0
Elongation factor 1-gamma OS=Homo sapiens GN=EEF1G PE=1 SV=3	EF1G_HUMAN	50 kDa	Homo sapiens	0	1	0	1	0	9	7	0	0	0	0	0	0	0	9	0
Moesin OS=Homo sapiens GN=MSN PE=1 SV=3	MOES_HUMAN	68 kDa	Homo sapiens	0	0	0	0	4	2	1	4	1	2	2	1	0	0	7	1
Transferrin receptor protein 1 OS=Pongo abelii GN=TFRC PE=2 SV=1	TFR1_PONAB (+1)	85 kDa	unknown	0	0	1	1	0	7	6	3	2	1	0	0	0	0	4	0
Insulin receptor substrate 1 OS=Homo sapiens GN=IRS1 PE=1 SV=1	IRS1_HUMAN	132 kDa	Homo sapiens	0	0	0	0	0	0	0	4	7	3	1	1	0	5	1	1
T-complex protein 1 subunit gamma OS=Homo sapiens GN=CCT3 PE=1 SV=4	TCPG_HUMAN	61 kDa	Homo sapiens	0	0	1	2	1	5	5	0	0	7	0	0	0	0	5	0
Annexin A2 OS=Canis familiaris GN=ANXA2 PE=1 SV=1	ANXA2_CANFA	39 kDa	unknown	0	0	2	3	0	4	5	0	0	0	0	0	0	3	5	0
gi|209572723|sp|Q92922.3|SMRC1_HUM	SMRC1_HUM (+1)	?	unknown	0	0	0	0	0	3	6	3	4	2	0	0	0	0	8	0
14-3-3 protein gamma OS=Gallus gallus GN=YWHAG PE=2 SV=1	1433G_BOVIN	28 kDa	unknown	0	0	1	1	0	5	10	0	0	0	0	0	0	0	5	2
Peptidyl-prolyl cis-trans isomerase B OS=Homo sapiens GN=PPIB PE=1 SV=2	PPIB_HUMAN	24 kDa	Homo sapiens	0	0	0	0	0	8	4	0	0	0	0	0	0	0	12	0
RNA-binding protein FUS OS=Bos taurus GN=FUS PE=1 SV=2	FUS_BOVIN (+2)	52 kDa	unknown	0	0	2	3	2	3	1	0	0	0	2	2	0	1	1	8
gi|206729934|sp|P34932.4|HSP74_HUM	HSP74_HUM	?	unknown	0	0	0	0	0	7	7	4	0	1	0	0	0	0	5	0
Desmoglein-2 OS=Homo sapiens GN=DSG2 PE=1 SV=2	DSG2_HUMAN	122 kDa	Homo sapiens	0	0	0	0	8	0	0	0	0	0	8	8	0	0	0	0
Tyrosine-protein phosphatase non-receptor type 11 OS=Homo sapiens GN=PTPN11 PE=1 SV=2	PTN11_HUMAN	68 kDa	Homo sapiens	0	0	3	1	0	0	0	0	0	0	0	0	21	0	0	0
Mitochondrial inner membrane protein OS=Homo sapiens GN=IMMT PE=1 SV=1	IMMT_HUMAN	84 kDa	Homo sapiens	0	0	0	1	1	2	6	1	1	1	1	2	0	1	4	0
DNA repair protein RAD50 OS=Homo sapiens GN=RAD50 PE=1 SV=1	RAD50_HUMAN	154 kDa	Homo sapiens	0	1	0	0	0	5	6	0	0	1	1	1	1	1	4	0
Lon protease homolog, mitochondrial OS=Homo sapiens GN=LONP1 PE=1 SV=2	LONM_HUMAN	106 kDa	Homo sapiens	0	0	0	0	0	4	2	0	0	0	3	1	5	7	1	0
Spectrin alpha chain, brain OS=Rattus norvegicus GN=Sptan1 PE=1 SV=2	SPTA2_RAT	285 kDa	unknown	0	0	0	0	4	5	8	1	1	0	2	0	0	0	1	0
Spectrin beta chain, brain 1 OS=Mus musculus GN=Sptbn1 PE=1 SV=2	SPTB2_MOUSE	274 kDa	unknown	0	0	1	0	6	6	7	2	1	0	0	0	0	0	0	0
Carbamoyl-phosphate synthase [ammonia], mitochondrial OS=Homo sapiens GN=CPS1 PE=1 SV=2	CPSM_HUMAN	165 kDa	Homo sapiens	0	0	0	0	1	0	0	0	0	0	13	8	0	0	0	0
Heterogeneous nuclear ribonucleoprotein Q OS=Homo sapiens GN=SYNCRIP PE=1 SV=2	HNRPQ_HUMAN	70 kDa	Homo sapiens	0	0	2	0	1	9	2	1	1	1	0	0	0	0	4	2
Importin subunit beta-1 OS=Homo sapiens GN=KPNB1 PE=1 SV=2	IMB1_HUMAN	97 kDa	Homo sapiens	0	0	2	0	4	4	2	3	0	1	0	1	0	0	5	0
C-1-tetrahydrofolate synthase, cytoplasmic OS=Homo sapiens GN=MTHFD1 PE=1 SV=3	C1TC_HUMAN	102 kDa	Homo sapiens	0	0	0	0	2	2	1	4	0	1	2	3	0	0	2	0
Lamin-B1 OS=Homo sapiens GN=LMNB1 PE=1 SV=2	LMNB1_HUMAN	66 kDa	Homo sapiens	1	0	3	2	0	4	7	1	0	0	0	0	0	0	4	0
Kinesin-1 heavy chain OS=Homo sapiens GN=KIF5B PE=1 SV=1	KINH_HUMAN	110 kDa	Homo sapiens	0	0	0	0	0	2	3	3	3	5	0	0	0	0	4	0
ATP-dependent RNA helicase A OS=Pongo abelii GN=DHX9 PE=2 SV=1	DHX9_PONAB	141 kDa	unknown	0	0	0	0	0	6	5	4	1	1	0	0	0	0	4	0
Plastin-2 OS=Homo sapiens GN=LCP1 PE=1 SV=5	PLSL_HUMAN	70 kDa	Homo sapiens	0	0	0	0	0	5	6	0	0	3	0	0	0	0	9	0
Valyl-tRNA synthetase OS=Homo sapiens GN=VARS PE=1 SV=4	SYVC_HUMAN	140 kDa	Homo sapiens	0	0	0	0	0	7	6	0	1	0	0	0	0	0	8	0
ATP synthase subunit alpha, mitochondrial OS=Pongo abelii GN=ATP5A1 PE=2 SV=1	ATPA_PONAB	60 kDa	unknown	0	0	0	0	0	6	6	0	0	0	0	0	0	0	9	0
Eukaryotic translation initiation factor 3 subunit B OS=Homo sapiens GN=EIF3B PE=1 SV=3	EIF3B_HUMAN	92 kDa	Homo sapiens	0	0	1	0	0	7	3	2	1	0	0	0	1	2	4	0
Coatomer subunit alpha OS=Homo sapiens GN=COPA PE=1 SV=2	COPA_HUMAN	138 kDa	Homo sapiens	0	0	0	0	1	2	3	3	0	6	2	0	0	0	3	0
Exportin-2 OS=Homo sapiens GN=CSE1L PE=1 SV=3	XPO2_HUMAN	110 kDa	Homo sapiens	0	0	0	0	0	2	3	9	2	3	1	0	0	0	2	0
Cytoplasmic FMR1-interacting protein 1 OS=Homo sapiens GN=CYFIP1 PE=1 SV=1	CYFP1_HUMAN	145 kDa	Homo sapiens	0	0	0	0	0	0	1	1	2	0	2	0	4	8	1	0
40S ribosomal protein S3 OS=Homo sapiens GN=RPS3 PE=1 SV=2	RS3_HUMAN (+1)	27 kDa	Homo sapiens	0	0	1	1	0	8	5	0	0	0	0	0	0	0	6	1
Fructose-bisphosphate aldolase A OS=Homo sapiens GN=ALDOA PE=1 SV=2	ALDOA_HUMAN	39 kDa	Homo sapiens	1	0	0	0	0	5	5	0	0	0	0	0	0	0	9	0
Alanyl-tRNA synthetase, cytoplasmic OS=Mesocricetus auratus GN=AARS PE=2 SV=1	SYAC_MESAU	107 kDa	unknown	0	0	0	0	1	1	2	3	1	3	1	3	0	0	2	0
Heterogeneous nuclear ribonucleoprotein K OS=Bos taurus GN=HNRNPK PE=2 SV=1	HNRPK_BOVIN	51 kDa	unknown	0	0	1	2	2	3	5	0	0	2	0	0	0	0	3	1
Lamina-associated polypeptide 2, isoform alpha OS=Homo sapiens GN=TMPO PE=1 SV=2	LAP2A_HUMAN	75 kDa	Homo sapiens	0	0	0	0	8	1	3	1	0	2	0	0	2	2	1	0
Zinc finger and BTB domain-containing protein 10 OS=Homo sapiens GN=ZBTB10 PE=1 SV=1	ZBT10_HUMAN	92 kDa	Homo sapiens	0	0	0	0	0	0	0	0	0	0	0	0	6	15	0	0
Isoleucyl-tRNA synthetase, cytoplasmic OS=Homo sapiens GN=IARS PE=1 SV=1	SYIC_HUMAN	145 kDa	Homo sapiens	0	0	0	0	1	2	4	0	2	1	1	3	1	2	0	0
ADP/ATP translocase 3 OS=Bos taurus GN=SLC25A6 PE=2 SV=3	ADT3_BOVIN	33 kDa	unknown	0	0	1	1	0	4	5	0	0	0	1	3	0	0	4	0
Trifunctional purine biosynthetic protein adenosine-3 OS=Homo sapiens GN=GART PE=1 SV=1	PUR2_HUMAN	108 kDa	Homo sapiens	0	0	0	0	0	3	4	1	4	3	1	0	0	0	3	0
Protein kinase C and casein kinase substrate in neurons protein 2 OS=Homo sapiens GN=PACSIN2 PE=1 SV=2	PACN2_HUMAN	56 kDa	Homo sapiens	0	0	2	5	0	3	4	0	0	0	0	0	0	0	5	0
AP-2 complex subunit beta-1 OS=Mus musculus GN=Ap2b1 PE=1 SV=1	AP2B1_MOUSE (+3)	105 kDa	unknown	0	0	0	0	1	1	0	0	0	0	0	3	11	4	0	0
Dolichyl-diphosphooligosaccharide--protein glycosyltransferase subunit 1 OS=Homo sapiens GN=RPN1 PE=1 SV=1	RPN1_HUMAN (+1)	69 kDa	Homo sapiens	0	0	0	0	0	3	5	0	0	2	0	0	0	0	9	0
Myosin light polypeptide 6 OS=Sus scrofa GN=MYL6 PE=1 SV=2	MYL6_PIG (+1)	17 kDa	unknown	0	0	0	0	0	4	7	0	0	0	0	0	0	0	8	0
PH and SEC7 domain-containing protein 2 OS=Homo sapiens GN=PSD2 PE=2 SV=2	PSD2_HUMAN	85 kDa	Homo sapiens	0	0	0	0	0	3	5	1	0	2	2	1	0	0	3	0
Cullin-associated NEDD8-dissociated protein 1 OS=Mus musculus GN=Cand1 PE=2 SV=2	CAND1_MOUSE (+1)	136 kDa	unknown	0	0	0	0	1	1	3	2	0	0	4	4	0	0	2	0
Glycogen phosphorylase, brain form OS=Homo sapiens GN=PYGB PE=1 SV=5	PYGB_HUMAN	97 kDa	Homo sapiens	0	0	0	0	1	0	0	5	1	4	2	5	0	0	0	0
Coatomer subunit beta OS=Pongo abelii GN=COPB1 PE=2 SV=1	COPB_PONAB	107 kDa	unknown	0	0	0	0	8	3	1	4	0	1	0	0	0	0	1	0
Ribosomal L1 domain-containing protein 1 OS=Homo sapiens GN=RSL1D1 PE=1 SV=3	RL1D1_HUMAN (+1)	55 kDa	Homo sapiens	8	3	2	2	0	0	1	0	0	0	0	0	0	0	0	0
Elongation factor Tu, mitochondrial OS=Homo sapiens GN=TUFM PE=1 SV=2	EFTU_HUMAN	50 kDa	Homo sapiens	0	0	0	0	0	3	8	0	0	0	0	0	0	0	7	0
Dynamin-1-like protein OS=Homo sapiens GN=DNM1L PE=1 SV=2	DNM1L_HUMAN	82 kDa	Homo sapiens	0	0	0	0	0	0	0	0	0	0	0	0	9	9	0	0
DNA damage-binding protein 1 OS=Cercopithecus aethiops GN=DDB1 PE=1 SV=1	DDB1_CERAE (+1)	127 kDa	unknown	0	0	0	0	0	3	2	1	2	0	0	0	0	7	2	0
Calreticulin OS=Oryctolagus cuniculus GN=CALR PE=1 SV=1	CALR_RABIT	48 kDa	unknown	0	0	0	0	0	5	3	0	0	4	0	0	0	0	4	1
DNA replication licensing factor MCM6 OS=Homo sapiens GN=MCM6 PE=1 SV=1	MCM6_HUMAN	93 kDa	Homo sapiens	0	0	0	0	0	4	5	0	0	0	2	1	0	0	5	0
Trifunctional enzyme subunit alpha, mitochondrial OS=Homo sapiens GN=HADHA PE=1 SV=2	ECHA_HUMAN	83 kDa	Homo sapiens	0	0	0	0	6	1	4	3	0	0	0	0	0	0	4	0
Leupaxin OS=Homo sapiens GN=LPXN PE=1 SV=1	LPXN_HUMAN	43 kDa	Homo sapiens	0	0	0	0	0	4	7	0	0	0	0	0	0	0	7	0
Phosphoglycerate kinase 1 OS=Homo sapiens GN=PGK1 PE=1 SV=3	PGK1_HUMAN	45 kDa	Homo sapiens	0	0	0	0	0	6	2	0	0	0	0	0	0	0	9	0
Leucyl-tRNA synthetase, cytoplasmic OS=Homo sapiens GN=LARS PE=1 SV=2	SYLC_HUMAN	134 kDa	Homo sapiens	0	0	0	0	0	5	3	1	0	2	1	1	2	0	1	1
Coatomer subunit beta' OS=Homo sapiens GN=COPB2 PE=1 SV=2	COPB2_HUMAN (+2)	102 kDa	Homo sapiens	0	0	1	0	1	4	3	1	2	1	0	0	0	0	3	0
U5 small nuclear ribonucleoprotein 200 kDa helicase OS=Homo sapiens GN=SNRNP200 PE=1 SV=2	U520_HUMAN	245 kDa	Homo sapiens	0	0	0	0	0	5	3	1	2	1	2	2	0	0	1	0
Ubiquitin-associated protein 2-like OS=Homo sapiens GN=UBAP2L PE=1 SV=2	UBP2L_HUMAN	115 kDa	Homo sapiens	0	0	1	1	5	2	1	0	0	0	0	0	0	1	4	1
Catenin alpha-1 OS=Homo sapiens GN=CTNNA1 PE=1 SV=1	CTNA1_HUMAN	100 kDa	Homo sapiens	0	0	0	0	2	0	0	2	3	3	1	0	2	1	0	0
Nucleoprotein TPR OS=Homo sapiens GN=TPR PE=1 SV=3	TPR_HUMAN	267 kDa	Homo sapiens	0	0	2	2	0	5	4	0	0	0	2	0	0	0	1	0
T-complex protein 1 subunit theta OS=Pongo abelii GN=CCT8 PE=2 SV=3	TCPQ_PONAB	60 kDa	unknown	0	0	2	2	0	6	4	0	0	0	0	0	0	0	2	0
Receptor tyrosine-protein kinase erbB-3 OS=Homo sapiens GN=ERBB3 PE=1 SV=1	ERBB3_HUMAN	148 kDa	Homo sapiens	0	0	0	0	0	0	0	1	12	0	0	0	3	1	0	0
AFG3-like protein 2 OS=Homo sapiens GN=AFG3L2 PE=1 SV=2	AFG32_HUMAN	89 kDa	Homo sapiens	7	8	0	0	0	0	0	0	0	0	0	0	0	1	0	0
DNA topoisomerase 2-alpha OS=Homo sapiens GN=TOP2A PE=1 SV=3	TOP2A_HUMAN	174 kDa	Homo sapiens	0	0	0	0	0	0	1	5	10	0	0	0	0	0	0	0
Myosin-Ic OS=Homo sapiens GN=MYO1C PE=1 SV=3	MYO1C_HUMAN	122 kDa	Homo sapiens	2	0	0	0	14	0	0	0	0	0	0	1	0	0	0	0
Coatomer subunit gamma OS=Homo sapiens GN=COPG PE=1 SV=1	COPG_HUMAN	98 kDa	Homo sapiens	0	0	0	0	1	3	1	3	3	1	1	1	0	0	2	0
4F2 cell-surface antigen heavy chain OS=Homo sapiens GN=SLC3A2 PE=1 SV=2	4F2_HUMAN	58 kDa	Homo sapiens	0	0	0	0	4	1	3	2	2	1	1	1	0	0	0	0
Lysyl-tRNA synthetase OS=Homo sapiens GN=KARS PE=1 SV=3	SYK_HUMAN	68 kDa	Homo sapiens	0	0	0	0	0	4	2	4	0	1	0	0	2	2	1	0
Protein disulfide-isomerase A6 OS=Homo sapiens GN=PDIA6 PE=1 SV=1	PDIA6_HUMAN	48 kDa	Homo sapiens	0	0	3	2	0	3	3	0	0	0	0	0	0	0	3	2
Nucleolar RNA helicase 2 OS=Homo sapiens GN=DDX21 PE=1 SV=5	DDX21_HUMAN	87 kDa	Homo sapiens	6	0	1	3	0	0	2	0	0	0	1	2	0	0	0	0
DNA replication licensing factor MCM7 OS=Homo sapiens GN=MCM7 PE=1 SV=4	MCM7_HUMAN	81 kDa	Homo sapiens	0	0	0	0	1	3	2	0	0	0	3	1	0	0	5	0
T-complex protein 1 subunit alpha OS=Homo sapiens GN=CCT1 PE=1 SV=1	TCPA_HUMAN (+1)	60 kDa	Homo sapiens	0	0	2	0	0	2	4	0	0	6	0	0	0	0	2	0
14-3-3 protein zeta/delta OS=Rattus norvegicus GN=Ywhaz PE=1 SV=1	1433Z_RAT (+2)	28 kDa	unknown	0	0	0	1	0	3	5	0	0	0	0	0	0	0	7	2
Epidermal growth factor receptor OS=Homo sapiens GN=EGFR PE=1 SV=2	EGFR_HUMAN	134 kDa	Homo sapiens	0	0	0	0	0	0	0	3	6	4	3	0	0	0	0	0
40S ribosomal protein S2 OS=Homo sapiens GN=RPS2 PE=1 SV=2	RS2_HUMAN	31 kDa	Homo sapiens	0	0	0	0	0	3	4	0	0	0	0	0	0	1	7	0
Heat shock protein beta-1 OS=Homo sapiens GN=HSPB1 PE=1 SV=2	HSPB1_HUMAN	23 kDa	Homo sapiens	0	0	0	0	0	3	4	0	0	0	0	0	0	1	7	0
gi|73621051|sp|Q5R5F5.1|IF4A1_PONA	IF4A1_PONA (+1)	?	unknown	0	0	0	0	0	6	6	0	0	0	0	0	0	0	4	0
Prohibitin-2 OS=Homo sapiens GN=PHB2 PE=1 SV=2	PHB2_HUMAN (+2)	33 kDa	Homo sapiens	0	0	0	0	0	4	6	0	0	0	0	0	0	0	6	0
Myosin regulatory light chain 2, smooth muscle minor isoform OS=Gallus gallus PE=2 SV=2	MLRN_CHICK (+5)	20 kDa	unknown	0	0	0	0	0	5	4	0	0	0	0	0	0	0	7	0
Myoferlin OS=Homo sapiens GN=MYOF PE=1 SV=1	MYOF_HUMAN	235 kDa	Homo sapiens	0	0	0	0	1	0	0	0	0	0	8	6	0	0	0	0
Contactin-1 OS=Homo sapiens GN=CNTN1 PE=1 SV=1	CNTN1_HUMAN	113 kDa	Homo sapiens	0	0	0	0	11	0	0	0	0	0	4	1	0	0	0	0
gi|232081|sp|Q01469|FABPE_HUMAN	FABPE_HUMAN	?	unknown	0	0	0	0	0	0	0	0	0	0	0	0	3	11	0	0
Complement C4-A OS=Homo sapiens GN=C4A PE=1 SV=1	CO4A_HUMAN (+1)	193 kDa	Homo sapiens	1	1	0	0	0	1	2	3	2	4	0	0	0	0	1	0
Heterogeneous nuclear ribonucleoprotein H OS=Homo sapiens GN=HNRNPH1 PE=1 SV=4	HNRH1_HUMAN (+1)	49 kDa	Homo sapiens	1	0	3	1	0	1	1	0	0	0	0	0	0	0	4	6
DNA topoisomerase 2-beta OS=Homo sapiens GN=TOP2B PE=1 SV=3	TOP2B_HUMAN	183 kDa	Homo sapiens	0	0	0	0	1	0	1	0	2	1	0	1	3	3	0	0
Histone H2A type 1-E OS=Rattus norvegicus PE=1 SV=2	H2A1E_RAT (+5)	14 kDa	unknown	0	0	1	2	0	4	3	0	0	0	0	0	2	0	2	1
60S ribosomal protein L6 OS=Homo sapiens GN=RPL6 PE=1 SV=3	RL6_HUMAN	33 kDa	Homo sapiens	1	2	0	0	0	2	2	0	1	0	0	0	1	0	4	0
PH and SEC7 domain-containing protein 1 OS=Homo sapiens GN=PSD PE=2 SV=2	PSD1_HUMAN	110 kDa	Homo sapiens	0	0	0	0	0	3	3	3	0	0	0	1	0	1	3	0
Oral-facial-digital syndrome 1 protein OS=Homo sapiens GN=OFD1 PE=1 SV=1	OFD1_HUMAN	117 kDa	Homo sapiens	3	3	0	0	0	1	0	0	0	0	0	0	1	4	3	0
Poly(rC)-binding protein 2 OS=Homo sapiens GN=PCBP2 PE=1 SV=1	PCBP2_HUMAN (+1)	39 kDa	Homo sapiens	0	0	0	1	0	3	2	0	0	0	0	0	0	0	8	0
40S ribosomal protein S8 OS=Homo sapiens GN=RPS8 PE=1 SV=2	RS8_HUMAN	24 kDa	Homo sapiens	0	0	0	1	0	3	7	0	0	0	0	0	0	0	4	0
T-complex protein 1 subunit delta OS=Homo sapiens GN=CCT4 PE=1 SV=4	TCPD_HUMAN (+3)	58 kDa	Homo sapiens	0	0	1	0	0	4	4	0	0	0	0	0	0	0	3	0
Nucleolar protein 56 OS=Homo sapiens GN=NOP56 PE=1 SV=4	NOP56_HUMAN	66 kDa	Homo sapiens	8	1	3	3	0	0	0	0	0	0	0	0	0	0	0	0
Elongation factor 1-delta OS=Homo sapiens GN=EEF1D PE=1 SV=5	EF1D_HUMAN	31 kDa	Homo sapiens	0	0	0	0	0	3	7	0	0	0	0	0	0	0	4	0
116 kDa U5 small nuclear ribonucleoprotein component OS=Homo sapiens GN=EFTUD2 PE=1 SV=1	U5S1_HUMAN (+1)	109 kDa	Homo sapiens	0	0	0	0	0	3	7	0	0	0	0	0	0	0	4	0
Cyclic AMP-dependent transcription factor ATF-6 beta OS=Homo sapiens GN=ATF6B PE=1 SV=2	ATF6B_HUMAN	77 kDa	Homo sapiens	0	0	0	0	0	0	0	0	0	0	0	0	6	9	0	0
Spindle assembly abnormal protein 6 homolog OS=Homo sapiens GN=SASS6 PE=1 SV=1	SAS6_HUMAN	74 kDa	Homo sapiens	0	0	0	0	0	0	0	0	0	0	0	0	6	7	0	0
Microtubule-associated protein 1B OS=Homo sapiens GN=MAP1B PE=1 SV=1	MAP1B_HUMAN	271 kDa	Homo sapiens	0	0	0	0	14	0	0	0	0	0	0	0	0	0	0	0
General transcription factor II-I OS=Mus musculus GN=Gtf2i PE=1 SV=3	GTF2I_MOUSE	112 kDa	unknown	0	0	0	0	0	1	3	2	2	0	0	0	2	1	1	0
Exportin-1 OS=Homo sapiens GN=XPO1 PE=1 SV=1	XPO1_HUMAN (+2)	123 kDa	Homo sapiens	0	0	0	0	1	4	0	2	1	2	0	2	0	0	2	0
Heat shock protein 105 kDa OS=Homo sapiens GN=HSPH1 PE=1 SV=1	HS105_HUMAN	97 kDa	Homo sapiens	0	0	0	0	2	2	4	0	0	0	1	2	0	0	2	0
Nck-associated protein 1 OS=Homo sapiens GN=NCKAP1 PE=1 SV=1	NCKP1_HUMAN (+2)	129 kDa	Homo sapiens	0	0	0	0	0	0	0	2	2	0	0	1	3	5	0	0
Heterogeneous nuclear ribonucleoprotein U-like protein 1 OS=Homo sapiens GN=HNRNPUL1 PE=1 SV=2	HNRL1_HUMAN	96 kDa	Homo sapiens	0	0	0	0	2	0	0	0	0	0	0	2	1	1	0	6
Polyribonucleotide nucleotidyltransferase 1, mitochondrial OS=Homo sapiens GN=PNPT1 PE=1 SV=2	PNPT1_HUMAN	86 kDa	Homo sapiens	0	0	1	0	0	4	2	0	0	0	0	1	0	0	3	0
Cystatin-A OS=Homo sapiens GN=CSTA PE=1 SV=1	CYTA_HUMAN	11 kDa	Homo sapiens	0	0	0	0	0	3	3	0	0	0	0	0	1	1	5	0
AP-2 complex subunit alpha-1 OS=Homo sapiens GN=AP2A1 PE=1 SV=2	AP2A1_HUMAN	108 kDa	Homo sapiens	0	0	0	0	1	0	0	0	0	0	1	1	8	3	0	0
Nuclear mitotic apparatus protein 1 OS=Homo sapiens GN=NUMA1 PE=1 SV=2	NUMA1_HUMAN	238 kDa	Homo sapiens	8	1	0	0	1	0	0	0	0	0	2	2	0	0	0	0
gi|67461015|sp|Q6NZJ6.1|IF4G1_MOUS	IF4G1_MOUS	?	unknown	0	0	0	0	0	3	6	3	1	0	0	0	0	0	1	0
gi|23396631|sp|Q9Y262.1|IF3EI_HUMAN	IF3EI_HUMAN	?	unknown	0	0	0	0	0	2	6	0	0	0	0	0	0	3	3	0
Dynamin-like 120 kDa protein, mitochondrial OS=Homo sapiens GN=OPA1 PE=1 SV=3	OPA1_HUMAN (+2)	112 kDa	Homo sapiens	0	0	0	0	0	0	2	0	0	0	4	6	2	0	0	0
gi|13959709|sp|P11388.3|TOP2A_HUMA	TOP2A_HUMA	?	unknown	0	0	0	0	0	2	2	4	6	0	0	0	0	0	0	0
60S ribosomal protein L27 OS=Bos taurus GN=RPL27 PE=2 SV=2	RL27_MOUSE (+1)	16 kDa	unknown	0	0	0	0	0	3	2	0	0	0	0	0	0	0	7	1
Kinesin-like protein KIF23 OS=Homo sapiens GN=KIF23 PE=1 SV=3	KIF23_HUMAN	110 kDa	Homo sapiens	1	2	0	0	0	0	0	0	0	0	0	0	6	5	0	0
Copine-3 OS=Homo sapiens GN=CPNE3 PE=1 SV=1	CPNE3_HUMAN	60 kDa	Homo sapiens	0	0	0	0	0	6	3	0	0	0	0	0	0	0	5	0
Tropomyosin alpha-3 chain OS=Rattus norvegicus GN=Tpm3 PE=1 SV=2	TPM3_RAT	29 kDa	unknown	0	0	0	0	0	5	4	0	0	0	0	0	0	0	3	0
Serologically defined colon cancer antigen 1 OS=Homo sapiens GN=SDCCAG1 PE=1 SV=3	SDCG1_HUMAN	123 kDa	Homo sapiens	0	0	0	0	0	0	0	2	7	3	0	0	0	0	0	0
Eukaryotic translation initiation factor 5A-1 OS=Oryctolagus cuniculus GN=EIF5A PE=1 SV=2	IF5A1_RABIT (+1)	17 kDa	unknown	0	0	0	0	0	3	3	0	0	0	0	0	0	0	6	0
ATP synthase subunit d, mitochondrial OS=Homo sapiens GN=ATP5H PE=1 SV=3	ATP5H_HUMAN	18 kDa	Homo sapiens	0	0	0	0	0	3	3	0	0	0	0	0	0	0	7	0
Replication protein A 70 kDa DNA-binding subunit OS=Homo sapiens GN=RPA1 PE=1 SV=2	RFA1_HUMAN	68 kDa	Homo sapiens	0	0	0	0	11	1	2	0	0	0	0	0	0	0	0	0
Integrin beta-4 OS=Homo sapiens GN=ITGB4 PE=1 SV=4	ITB4_HUMAN	202 kDa	Homo sapiens	0	0	0	0	12	0	0	0	0	0	1	1	0	0	0	0
60S ribosomal protein L3 OS=Homo sapiens GN=RPL3 PE=1 SV=2	RL3_HUMAN (+3)	46 kDa	Homo sapiens	0	1	0	0	0	3	2	0	0	0	1	1	0	0	3	1
Putative pre-mRNA-splicing factor ATP-dependent RNA helicase DHX15 OS=Homo sapiens GN=DHX15 PE=1 SV=2	DHX15_HUMAN (+1)	91 kDa	Homo sapiens	4	2	0	0	0	0	1	2	0	0	3	0	0	0	1	0
ATP-binding cassette sub-family F member 1 OS=Homo sapiens GN=ABCF1 PE=1 SV=2	ABCF1_HUMAN (+1)	96 kDa	Homo sapiens	0	0	0	0	0	1	1	0	3	0	0	1	0	0	5	0
Protein disulfide-isomerase OS=Homo sapiens GN=P4HB PE=1 SV=3	PDIA1_HUMAN	57 kDa	Homo sapiens	0	0	1	1	0	2	3	0	0	0	0	0	0	0	4	0
Protein disulfide-isomerase A3 OS=Homo sapiens GN=PDIA3 PE=1 SV=4	PDIA3_HUMAN	57 kDa	Homo sapiens	0	0	1	3	0	2	3	0	0	0	0	0	0	0	3	0
60S ribosomal protein L18 OS=Bos taurus GN=RPL18 PE=2 SV=3	RL18_BOVIN (+1)	22 kDa	unknown	0	0	0	0	0	5	3	0	0	0	1	1	0	0	2	0
ATPase family AAA domain-containing protein 3A OS=Homo sapiens GN=ATAD3A PE=1 SV=2	ATD3A_HUMAN	71 kDa	Homo sapiens	0	0	1	0	0	1	1	0	0	0	0	0	3	6	0	0
60S acidic ribosomal protein P2 OS=Homo sapiens GN=RPLP2 PE=1 SV=1	RLA2_HUMAN (+1)	12 kDa	Homo sapiens	0	0	1	0	0	3	3	0	0	0	0	0	0	0	5	0
Drebrin OS=Homo sapiens GN=DBN1 PE=1 SV=4	DREB_HUMAN	71 kDa	Homo sapiens	7	2	0	0	2	0	0	0	0	0	0	1	0	0	0	0
Heat shock protein 75 kDa, mitochondrial OS=Homo sapiens GN=TRAP1 PE=1 SV=3	TRAP1_HUMAN	80 kDa	Homo sapiens	0	0	0	0	1	0	6	2	0	0	0	0	0	0	8	0
Transgelin-2 OS=Bos taurus GN=TAGLN2 PE=2 SV=3	TAGL2_BOVIN (+1)	22 kDa	unknown	0	0	0	1	0	2	3	0	0	0	0	0	0	0	7	0
Profilin-1 OS=Homo sapiens GN=PFN1 PE=1 SV=2	PROF1_HUMAN	15 kDa	Homo sapiens	0	0	0	0	0	4	3	0	0	0	0	0	0	0	5	0
Prohibitin OS=Homo sapiens GN=PHB PE=1 SV=1	PHB_HUMAN (+1)	30 kDa	Homo sapiens	0	0	0	0	0	3	2	0	0	0	0	0	0	0	5	0
Peroxiredoxin-4 OS=Homo sapiens GN=PRDX4 PE=1 SV=1	PRDX4_HUMAN	31 kDa	Homo sapiens	0	0	0	0	0	2	5	0	0	0	0	0	0	0	5	0
40S ribosomal protein S11 OS=Homo sapiens GN=RPS11 PE=1 SV=3	RS11_HUMAN	18 kDa	Homo sapiens	0	0	0	0	0	3	4	0	0	0	0	0	0	0	6	0
Kinesin-like protein KIF21A OS=Homo sapiens GN=KIF21A PE=1 SV=2	KI21A_HUMAN	187 kDa	Homo sapiens	4	7	0	0	0	0	0	0	0	0	0	0	0	0	0	1
10 kDa heat shock protein, mitochondrial OS=Bos taurus GN=HSPE1 PE=2 SV=2	CH10_BOVIN	11 kDa	unknown	0	0	0	0	0	1	5	0	0	0	0	0	0	0	5	0
Metal transporter CNNM4 OS=Homo sapiens GN=CNNM4 PE=1 SV=3	CNNM4_HUMAN	87 kDa	Homo sapiens	0	0	0	0	0	0	0	0	1	0	0	0	6	5	0	0
Peroxisomal targeting signal 1 receptor OS=Homo sapiens GN=PEX5 PE=1 SV=3	PEX5_HUMAN	71 kDa	Homo sapiens	0	0	0	0	1	0	0	0	0	0	0	0	7	5	0	0
Insulin-like growth factor 2 mRNA-binding protein 3 OS=Homo sapiens GN=IGF2BP3 PE=1 SV=1	IF2B3_HUMAN	64 kDa	Homo sapiens	0	0	0	0	3	1	0	1	0	1	0	0	2	1	3	0
Pre-mRNA-processing-splicing factor 8 OS=Homo sapiens GN=PRPF8 PE=1 SV=2	PRP8_HUMAN (+1)	274 kDa	Homo sapiens	0	0	0	0	1	3	3	2	1	0	0	0	0	1	1	0
Heterogeneous nuclear ribonucleoprotein R OS=Homo sapiens GN=HNRNPR PE=1 SV=1	HNRPR_HUMAN	71 kDa	Homo sapiens	0	0	0	0	0	9	3	1	0	0	1	1	0	0	4	0
Glycyl-tRNA synthetase OS=Homo sapiens GN=GARS PE=1 SV=2	SYG_HUMAN (+1)	83 kDa	Homo sapiens	0	0	0	0	1	1	0	1	0	4	1	0	0	0	4	0
Serotransferrin OS=Bos taurus GN=TF PE=2 SV=1	TRFE_BOVIN	78 kDa	unknown	0	1	0	0	1	0	0	2	0	4	1	0	0	0	0	0
DNA topoisomerase 1 OS=Homo sapiens GN=TOP1 PE=1 SV=2	TOP1_HUMAN	91 kDa	Homo sapiens	0	0	0	0	0	1	1	1	0	0	0	2	0	1	3	0
Myosin-Ib OS=Homo sapiens GN=MYO1B PE=1 SV=3	MYO1B_HUMAN	132 kDa	Homo sapiens	0	0	0	0	2	0	0	5	1	0	2	1	0	0	0	0
Ras GTPase-activating protein-binding protein 1 OS=Homo sapiens GN=G3BP1 PE=1 SV=1	G3BP1_HUMAN (+1)	52 kDa	Homo sapiens	0	0	1	2	0	5	1	0	0	0	0	0	0	0	3	0
T-complex protein 1 subunit zeta OS=Homo sapiens GN=CCT6A PE=1 SV=3	TCPZ_HUMAN (+1)	58 kDa	Homo sapiens	0	0	1	0	0	1	3	0	0	1	0	0	0	0	5	0
T-complex protein 1 subunit beta OS=Homo sapiens GN=CCT2 PE=1 SV=4	TCPB_HUMAN	57 kDa	Homo sapiens	0	0	0	1	0	4	3	0	0	0	0	0	0	0	3	0
Double-stranded RNA-specific adenosine deaminase OS=Homo sapiens GN=ADAR PE=1 SV=3	DSRAD_HUMAN	136 kDa	Homo sapiens	0	0	0	0	0	2	5	0	0	0	0	2	0	0	2	0
Stress-induced-phosphoprotein 1 OS=Homo sapiens GN=STIP1 PE=1 SV=1	STIP1_HUMAN	63 kDa	Homo sapiens	0	0	0	0	0	1	3	0	0	3	0	0	0	0	3	0
60S ribosomal protein L12 OS=Bos taurus GN=RPL12 PE=2 SV=1	RL12_BOVIN (+1)	18 kDa	unknown	0	0	0	0	0	3	2	0	0	0	0	0	0	0	5	2
60S ribosomal protein L7 OS=Bos taurus GN=RPL7 PE=2 SV=1	RL7_BOVIN (+3)	29 kDa	unknown	0	0	0	0	0	4	2	0	0	0	0	0	0	0	4	2
Thioredoxin domain-containing protein 5 OS=Homo sapiens GN=TXNDC5 PE=1 SV=2	TXND5_HUMAN	48 kDa	Homo sapiens	0	0	0	0	0	2	5	0	0	0	0	0	0	0	2	1
Microtubule-associated protein 4 OS=Homo sapiens GN=MAP4 PE=1 SV=2	MAP4_HUMAN	121 kDa	Homo sapiens	0	0	0	0	0	3	2	1	0	0	0	0	0	0	2	0
LIM domain only protein 7 OS=Homo sapiens GN=LMO7 PE=1 SV=2	LMO7_HUMAN	193 kDa	Homo sapiens	0	0	0	0	7	0	0	0	0	0	0	1	1	2	0	0
14-3-3 protein theta OS=Homo sapiens GN=YWHAQ PE=1 SV=1	1433T_HUMAN	28 kDa	Homo sapiens	0	0	0	0	0	2	8	0	0	0	0	0	0	0	6	1
40S ribosomal protein S19 OS=Homo sapiens GN=RPS19 PE=1 SV=2	RS19_HUMAN (+1)	16 kDa	Homo sapiens	0	0	0	0	0	2	4	0	0	0	0	0	0	0	4	1
Protein kinase C and casein kinase substrate in neurons protein 3 OS=Homo sapiens GN=PACSIN3 PE=1 SV=2	PACN3_HUMAN	48 kDa	Homo sapiens	0	0	0	1	0	8	1	0	0	0	0	0	0	0	2	0
Hemoglobin fetal subunit beta OS=Bos taurus PE=1 SV=1	HBBF_BOVIN	16 kDa	unknown	0	1	0	0	0	2	4	0	0	0	0	0	0	0	3	0
Peroxiredoxin-1 OS=Homo sapiens GN=PRDX1 PE=1 SV=1	PRDX1_HUMAN (+1)	22 kDa	Homo sapiens	0	0	0	0	0	1	1	0	0	0	0	0	0	0	6	1
Protein-glutamine gamma-glutamyltransferase E OS=Homo sapiens GN=TGM3 PE=1 SV=3	TGM3_HUMAN	77 kDa	Homo sapiens	0	0	1	0	0	1	0	0	0	0	0	0	4	6	0	0
Cytochrome b-c1 complex subunit 2, mitochondrial OS=Homo sapiens GN=UQCRC2 PE=1 SV=3	QCR2_HUMAN	48 kDa	Homo sapiens	0	0	0	1	0	1	3	0	0	0	0	0	0	0	7	0
40S ribosomal protein S4, X isoform OS=Macaca fuscata fuscata GN=RPS4X PE=2 SV=3	RS4X_MACFU (+3)	30 kDa	unknown	0	0	0	0	0	3	2	0	0	0	0	0	0	0	6	0
Protein kinase C and casein kinase substrate in neurons protein 1 OS=Homo sapiens GN=PACSIN1 PE=1 SV=1	PACN1_HUMAN (+1)	51 kDa	Homo sapiens	0	0	0	0	0	4	4	0	0	0	0	0	0	0	2	0
60S ribosomal protein L7a OS=Mus musculus GN=Rpl7a PE=2 SV=2	RL7A_MOUSE (+1)	30 kDa	unknown	0	0	0	0	0	2	3	0	0	0	0	0	0	0	6	0
60S ribosomal protein L23 OS=Bos taurus GN=RPL23 PE=2 SV=2	RL23_PONAB (+1)	15 kDa	unknown	0	0	0	0	0	2	4	0	0	0	0	0	0	0	6	0
40S ribosomal protein S3a (Fragment) OS=Felis silvestris catus GN=RPS3A PE=2 SV=1	RS3A_FELCA (+2)	30 kDa	unknown	0	0	0	0	0	3	4	0	0	0	0	0	0	0	4	0
Advanced glycosylation end product-specific receptor OS=Bos taurus GN=AGER PE=1 SV=1	RAGE_BOVIN	44 kDa	unknown	0	0	0	0	0	4	2	0	0	0	0	0	0	0	5	0
L-lactate dehydrogenase A chain OS=Homo sapiens GN=LDHA PE=1 SV=2	LDHA_HUMAN	37 kDa	Homo sapiens	0	0	0	0	0	4	5	0	0	0	0	0	0	0	5	0
Endoplasmic reticulum protein ERp29 OS=Homo sapiens GN=ERP29 PE=1 SV=4	ERP29_HUMAN	29 kDa	Homo sapiens	0	0	0	0	0	2	5	0	0	0	0	0	0	0	5	0
gi|83302113|sp|O75165|DNJCD_HUMAN	DNJCD_HUMAN	?	unknown	0	0	0	0	0	0	0	0	0	0	1	0	3	8	0	0
Glucose-6-phosphate isomerase OS=Homo sapiens GN=GPI PE=1 SV=4	G6PI_HUMAN	63 kDa	Homo sapiens	0	0	0	0	0	1	2	0	0	0	0	0	0	0	9	0
Probable ATP-dependent RNA helicase DDX5 OS=Homo sapiens GN=DDX5 PE=1 SV=1	DDX5_HUMAN (+1)	69 kDa	Homo sapiens	0	0	1	1	2	1	1	0	0	0	0	0	0	0	5	1
Ezrin OS=Homo sapiens GN=EZR PE=1 SV=4	EZRI_HUMAN	69 kDa	Homo sapiens	0	0	0	0	2	0	3	0	3	2	3	2	0	0	1	0
Catenin beta-1 OS=Bos taurus GN=CTNNB1 PE=2 SV=1	CTNB1_BOVIN (+3)	86 kDa	unknown	0	0	0	0	1	0	0	4	1	2	2	0	1	0	0	0
Myosin-14 OS=Homo sapiens GN=MYH14 PE=1 SV=1	MYH14_HUMAN	228 kDa	Homo sapiens	14	0	0	0	0	0	2	0	0	0	3	3	1	5	0	0
Regulator of nonsense transcripts 1 OS=Homo sapiens GN=UPF1 PE=1 SV=2	RENT1_HUMAN	124 kDa	Homo sapiens	0	0	0	0	0	2	1	0	0	0	0	0	2	3	2	0
Hypoxia up-regulated protein 1 OS=Rattus norvegicus GN=Hyou1 PE=1 SV=1	HYOU1_RAT	111 kDa	unknown	0	0	0	0	0	3	6	1	0	0	7	0	0	0	3	0
Aconitate hydratase, mitochondrial OS=Homo sapiens GN=ACO2 PE=1 SV=2	ACON_HUMAN	85 kDa	Homo sapiens	0	0	0	0	0	1	3	0	0	0	3	2	0	0	1	0
Methionyl-tRNA synthetase, cytoplasmic OS=Homo sapiens GN=MARS PE=1 SV=2	SYMC_HUMAN	101 kDa	Homo sapiens	0	0	0	0	0	4	3	0	0	0	2	1	0	0	1	0
Tubulin beta-4 chain OS=Xenopus laevis GN=tubb4 PE=2 SV=1	TBB4_XENLA	50 kDa	unknown	0	0	0	7	0	16	12	0	0	0	0	0	0	2	16	0
Heterogeneous nuclear ribonucleoprotein D0 OS=Mus musculus GN=Hnrnpd PE=1 SV=2	HNRPD_MOUSE	38 kDa	unknown	0	0	0	1	0	2	4	0	0	0	0	0	0	0	3	0
CD109 antigen OS=Homo sapiens GN=CD109 PE=1 SV=2	CD109_HUMAN	162 kDa	Homo sapiens	0	0	0	0	4	0	1	0	0	0	1	3	0	0	1	0
26S protease regulatory subunit 6A OS=Rattus norvegicus GN=Psmc3 PE=2 SV=1	PRS6A_RAT (+1)	49 kDa	unknown	0	0	2	0	0	3	2	0	0	0	0	0	0	0	3	0
Stomatin-like protein 2 OS=Homo sapiens GN=STOML2 PE=1 SV=1	STML2_HUMAN	39 kDa	Homo sapiens	0	0	1	0	0	3	3	0	0	0	0	0	0	0	4	0
Hemopexin OS=Oryctolagus cuniculus GN=HPX PE=1 SV=2	HEMO_RABIT	52 kDa	unknown	0	0	0	0	0	0	0	3	4	1	0	0	0	0	0	3
gi|417811|sp|Q04837|SSB_HUMAN	SSB_HUMAN	?	unknown	0	0	0	0	0	3	2	0	0	0	0	0	0	0	4	1
Heterogeneous nuclear ribonucleoprotein A1 OS=Homo sapiens GN=HNRNPA1 PE=1 SV=4	ROA1_HUMAN (+2)	39 kDa	Homo sapiens	0	0	0	0	0	1	6	0	0	0	0	0	0	0	6	2
Protein ERGIC-53 OS=Homo sapiens GN=LMAN1 PE=1 SV=2	LMAN1_HUMAN	58 kDa	Homo sapiens	0	0	0	0	0	4	3	0	0	0	0	0	0	0	3	0
Ras GTPase-activating-like protein IQGAP2 OS=Homo sapiens GN=IQGAP2 PE=1 SV=3	IQGA2_HUMAN	181 kDa	Homo sapiens	0	0	0	0	0	2	5	0	0	0	0	0	0	0	3	0
Malate dehydrogenase, mitochondrial OS=Homo sapiens GN=MDH2 PE=1 SV=3	MDHM_HUMAN (+1)	36 kDa	Homo sapiens	0	0	0	0	0	3	2	0	0	0	0	0	0	0	6	0
Proapoptotic caspase adapter protein OS=Homo sapiens GN=PACAP PE=1 SV=1	PACAP_HUMAN	21 kDa	Homo sapiens	0	0	0	0	0	4	2	0	0	0	0	0	0	0	5	0
Transaldolase OS=Homo sapiens GN=TALDO1 PE=1 SV=2	TALDO_HUMAN	38 kDa	Homo sapiens	0	0	0	0	0	2	4	0	0	0	0	0	0	0	4	0
Ubiquitin carboxyl-terminal hydrolase 7 OS=Homo sapiens GN=USP7 PE=1 SV=2	UBP7_HUMAN (+2)	128 kDa	Homo sapiens	0	0	0	0	0	4	2	0	0	0	0	0	0	0	4	0
40S ribosomal protein S25 OS=Homo sapiens GN=RPS25 PE=1 SV=1	RS25_HUMAN	14 kDa	Homo sapiens	0	0	0	0	0	4	2	0	0	0	0	0	0	0	5	0
40S ribosomal protein S9 OS=Papio anubis GN=RPS9 PE=3 SV=1	RS9_PAPAN	23 kDa	unknown	0	0	0	0	0	2	2	0	0	0	0	0	0	0	6	0
Inosine-5'-monophosphate dehydrogenase 2 OS=Homo sapiens GN=IMPDH2 PE=1 SV=2	IMDH2_HUMAN	56 kDa	Homo sapiens	0	0	0	0	0	4	5	0	0	0	0	0	0	0	2	0
L-lactate dehydrogenase B chain OS=Homo sapiens GN=LDHB PE=1 SV=2	LDHB_HUMAN (+1)	37 kDa	Homo sapiens	0	0	0	0	0	3	2	0	0	0	0	0	0	0	5	0
40S ribosomal protein S14 OS=Homo sapiens GN=RPS14 PE=1 SV=3	RS14_HUMAN (+1)	16 kDa	Homo sapiens	0	0	0	0	0	3	0	0	0	0	0	0	0	0	5	1
Supervillin OS=Homo sapiens GN=SVIL PE=1 SV=1	SVIL_HUMAN	248 kDa	Homo sapiens	5	4	0	0	1	0	0	0	0	0	0	0	0	0	0	0
OTU domain-containing protein 4 OS=Homo sapiens GN=OTUD4 PE=1 SV=2	OTUD4_HUMAN	124 kDa	Homo sapiens	0	0	0	0	0	0	0	0	0	0	0	0	4	6	1	0
60S ribosomal protein L17 OS=Homo sapiens GN=RPL17 PE=1 SV=3	RL17_HUMAN	21 kDa	Homo sapiens	0	0	0	0	0	2	4	0	0	0	0	0	0	0	4	0
Heterogeneous nuclear ribonucleoprotein C OS=Oryctolagus cuniculus GN=HNRNPC PE=2 SV=1	HNRPC_RABIT	34 kDa	unknown	0	0	0	0	0	1	6	0	0	0	0	0	0	0	1	0
Bcl-2-associated transcription factor 1 OS=Homo sapiens GN=BCLAF1 PE=1 SV=2	BCLF1_HUMAN	106 kDa	Homo sapiens	0	0	0	0	0	0	1	0	0	0	3	6	0	0	0	0
gi|125987843|sp|P49824.3|MYH7_CANF	MYH7_CANF	?	unknown	0	0	0	0	0	0	0	0	0	9	0	0	0	1	0	0
Protein TFG OS=Homo sapiens GN=TFG PE=1 SV=2	TFG_HUMAN	43 kDa	Homo sapiens	0	0	0	0	0	1	0	0	0	0	0	0	0	0	0	10
Protein FAM83H OS=Homo sapiens GN=FAM83H PE=1 SV=2	FA83H_HUMAN	127 kDa	Homo sapiens	0	0	0	0	11	0	0	0	0	0	0	0	0	0	0	0
Protein transport protein Sec23B OS=Homo sapiens GN=SEC23B PE=1 SV=2	SC23B_HUMAN (+2)	86 kDa	Homo sapiens	0	0	0	0	0	0	1	1	1	1	0	0	0	0	2	3
General vesicular transport factor p115 OS=Mus musculus GN=Uso1 PE=2 SV=2	USO1_MOUSE (+1)	107 kDa	unknown	0	0	0	0	0	3	1	1	0	0	2	1	0	0	2	0
Alpha-2-HS-glycoprotein OS=Bos taurus GN=AHSG PE=1 SV=2	FETUA_BOVIN	38 kDa	unknown	0	0	0	0	4	0	0	0	1	2	0	0	2	0	0	1
Splicing factor 3B subunit 3 OS=Mus musculus GN=Sf3b3 PE=2 SV=1	SF3B3_MOUSE	136 kDa	unknown	0	0	0	0	0	4	1	1	0	0	0	2	0	0	1	0
SWI/SNF complex subunit SMARCC1 OS=Homo sapiens GN=SMARCC1 PE=1 SV=3	SMRC1_HUMAN	123 kDa	Homo sapiens	0	0	0	0	0	2	2	1	1	0	0	0	0	0	4	0
Bifunctional aminoacyl-tRNA synthetase OS=Mus musculus GN=Eprs PE=2 SV=3	SYEP_MOUSE	170 kDa	unknown	0	0	0	0	0	0	2	3	1	0	0	0	0	0	3	0
Small nuclear ribonucleoprotein Sm D2 OS=Homo sapiens GN=SNRPD2 PE=1 SV=1	SMD2_HUMAN	14 kDa	Homo sapiens	0	0	0	0	0	3	2	0	0	0	0	0	0	0	3	1
Laminin subunit alpha-3 OS=Homo sapiens GN=LAMA3 PE=2 SV=2	LAMA3_HUMAN	367 kDa	Homo sapiens	0	0	0	0	0	0	1	0	0	0	4	3	0	0	0	0
14-3-3 protein epsilon OS=Homo sapiens GN=YWHAE PE=1 SV=1	1433E_HUMAN	29 kDa	Homo sapiens	0	0	0	0	0	4	5	0	0	0	0	0	0	0	3	0
Cofilin-1 OS=Homo sapiens GN=CFL1 PE=1 SV=3	COF1_HUMAN (+1)	19 kDa	Homo sapiens	0	0	0	0	0	3	2	0	0	0	0	0	0	0	5	0
Cleavage stimulation factor 77 kDa subunit OS=Homo sapiens GN=CSTF3 PE=1 SV=1	CSTF3_HUMAN	83 kDa	Homo sapiens	0	0	0	0	0	0	0	2	0	0	0	0	5	3	0	0
60S ribosomal protein L15 OS=Pongo abelii GN=RPL15 PE=2 SV=3	RL15_PONAB	24 kDa	unknown	0	0	0	0	0	2	3	0	0	0	0	0	0	0	4	0
Splicing factor 3B subunit 1 OS=Mus musculus GN=Sf3b1 PE=1 SV=1	SF3B1_MOUSE (+1)	146 kDa	unknown	0	0	0	0	0	2	4	0	0	0	0	0	0	0	4	0
Phosphatidylethanolamine-binding protein 1 OS=Homo sapiens GN=PEBP1 PE=1 SV=3	PEBP1_HUMAN	21 kDa	Homo sapiens	0	0	0	0	0	4	3	0	0	0	0	0	0	0	3	0
Pyruvate dehydrogenase E1 component subunit beta, mitochondrial OS=Homo sapiens GN=PDHB PE=1 SV=3	ODPB_HUMAN (+1)	39 kDa	Homo sapiens	0	0	0	0	0	1	3	0	0	0	0	0	0	0	6	0
Serpin B3 OS=Homo sapiens GN=SERPINB3 PE=1 SV=2	SPB3_HUMAN	45 kDa	Homo sapiens	0	0	0	0	0	0	0	0	0	0	0	0	3	6	0	0
Mitochondrial tumor suppressor 1 OS=Homo sapiens GN=MTUS1 PE=1 SV=2	MTUS1_HUMAN	141 kDa	Homo sapiens	0	0	0	0	10	0	0	0	0	0	0	0	0	0	0	0
Hepatocyte growth factor receptor OS=Cercopithecus aethiops GN=MET PE=3 SV=1	MET_CERAE (+8)	155 kDa	unknown	0	0	0	0	0	0	0	0	1	1	1	1	2	3	0	0
Alpha-actinin-4 OS=Homo sapiens GN=ACTN4 PE=1 SV=2	ACTN4_HUMAN	105 kDa	Homo sapiens	1	0	2	0	17	0	0	5	2	0	2	0	0	0	0	0
Enhancer of mRNA-decapping protein 4 OS=Homo sapiens GN=EDC4 PE=1 SV=1	EDC4_HUMAN	152 kDa	Homo sapiens	0	1	0	0	0	0	1	1	3	1	0	0	0	0	1	0
Importin-9 OS=Homo sapiens GN=IPO9 PE=1 SV=3	IPO9_HUMAN	116 kDa	Homo sapiens	0	0	0	0	2	0	4	1	1	0	0	0	0	0	1	0
FACT complex subunit SSRP1 OS=Homo sapiens GN=SSRP1 PE=1 SV=1	SSRP1_HUMAN	81 kDa	Homo sapiens	0	0	0	0	1	2	3	0	0	1	0	0	0	0	1	0
Kinectin OS=Homo sapiens GN=KTN1 PE=1 SV=1	KTN1_HUMAN	156 kDa	Homo sapiens	0	0	0	0	0	0	1	2	0	0	1	0	0	3	2	0
Filamin-B OS=Homo sapiens GN=FLNB PE=1 SV=1	FLNB_HUMAN	278 kDa	Homo sapiens	0	0	0	0	0	1	4	0	0	0	1	2	0	0	1	0
Aspartyl/asparaginyl beta-hydroxylase OS=Homo sapiens GN=ASPH PE=1 SV=3	ASPH_HUMAN	86 kDa	Homo sapiens	0	0	0	0	3	0	0	2	0	2	0	1	0	1	0	0
Antigen KI-67 OS=Homo sapiens GN=MKI67 PE=1 SV=2	KI67_HUMAN	359 kDa	Homo sapiens	5	1	1	1	0	0	0	0	0	1	0	0	0	0	0	0
Eukaryotic translation initiation factor 4B OS=Homo sapiens GN=EIF4B PE=1 SV=2	IF4B_HUMAN	69 kDa	Homo sapiens	0	0	0	1	0	2	4	0	0	0	0	0	0	0	2	0
Heterogeneous nuclear ribonucleoprotein H3 OS=Homo sapiens GN=HNRNPH3 PE=1 SV=2	HNRH3_HUMAN	37 kDa	Homo sapiens	0	0	0	0	0	3	3	0	0	0	0	0	0	0	1	2
gi|122066007|sp|P26452.4|RSSA_BOVI	RSSA_BOVI (+8)	?	unknown	0	0	0	1	0	3	1	0	0	0	0	0	0	0	4	0
60S acidic ribosomal protein P0 OS=Homo sapiens GN=RPLP0 PE=1 SV=1	RLA0_HUMAN	34 kDa	Homo sapiens	0	0	0	1	0	1	4	0	0	0	0	0	0	0	2	0
Protein transport protein Sec16A OS=Homo sapiens GN=SEC16A PE=1 SV=3	SC16A_HUMAN	234 kDa	Homo sapiens	0	0	0	0	5	2	1	0	0	0	0	0	0	0	1	0
Elongation factor 1-beta OS=Bos taurus GN=EEF1B PE=2 SV=3	EF1B_BOVIN (+1)	25 kDa	unknown	0	0	0	1	0	1	3	0	0	0	0	0	0	0	4	0
Eukaryotic translation initiation factor 5B OS=Homo sapiens GN=EIF5B PE=1 SV=3	IF2P_HUMAN	139 kDa	Homo sapiens	0	0	0	0	0	1	1	0	4	0	0	0	0	0	2	0
Peroxisomal multifunctional enzyme type 2 OS=Homo sapiens GN=HSD17B4 PE=1 SV=3	DHB4_HUMAN	80 kDa	Homo sapiens	0	0	0	0	0	0	1	0	0	0	0	1	0	1	6	0
Developmentally-regulated GTP-binding protein 1 OS=Xenopus laevis GN=drg1 PE=2 SV=1	DRG1_XENLA	40 kDa	unknown	0	0	0	0	0	2	2	0	0	0	0	0	0	0	3	0
Spermatogenesis-associated protein 16 OS=Homo sapiens GN=SPATA16 PE=1 SV=2	SPT16_HUMAN	65 kDa	Homo sapiens	0	0	0	0	0	2	3	0	1	0	0	0	0	0	0	0
Deoxyuridine 5'-triphosphate nucleotidohydrolase, mitochondrial OS=Homo sapiens GN=DUT PE=1 SV=3	DUT_HUMAN	27 kDa	Homo sapiens	0	0	0	0	0	3	3	0	0	0	0	0	0	0	3	0
Voltage-dependent anion-selective channel protein 1 OS=Homo sapiens GN=VDAC1 PE=1 SV=2	VDAC1_HUMAN (+4)	31 kDa	Homo sapiens	0	0	0	0	0	2	2	0	0	0	0	0	0	0	3	0
Proliferating cell nuclear antigen OS=Cricetulus griseus GN=PCNA PE=2 SV=1	PCNA_CRIGR (+3)	29 kDa	unknown	0	0	0	0	0	2	2	0	0	0	0	0	0	0	5	0
Serine/threonine-protein kinase WNK1 OS=Homo sapiens GN=WNK1 PE=1 SV=1	WNK1_HUMAN (+1)	251 kDa	Homo sapiens	0	0	0	0	0	3	4	0	0	0	0	0	0	0	2	0
Proteasome subunit alpha type-5 OS=Mus musculus GN=Psma5 PE=1 SV=1	PSA5_MOUSE	26 kDa	unknown	0	0	0	0	0	2	3	0	0	0	0	0	0	0	4	0
60S ribosomal protein L5 OS=Gallus gallus GN=RPL5 PE=2 SV=2	RL5_CHICK (+4)	34 kDa	unknown	0	0	0	0	0	1	3	0	0	0	0	0	0	0	4	0
60S ribosomal protein L13 OS=Homo sapiens GN=RPL13 PE=1 SV=4	RL13_HUMAN	24 kDa	Homo sapiens	0	0	0	0	0	2	2	0	0	0	0	0	0	0	5	0
40S ribosomal protein S18 OS=Bos taurus GN=RPS18 PE=2 SV=3	RS18_CAPHI	18 kDa	unknown	0	0	0	0	0	2	2	0	0	0	0	0	0	0	5	0
Multifunctional protein ADE2 OS=Homo sapiens GN=PAICS PE=1 SV=3	PUR6_HUMAN (+1)	47 kDa	Homo sapiens	0	0	0	0	0	4	1	0	0	0	0	0	0	0	4	0
gi|115311823|sp|Q3T0Q4.1|NDKB_BOVI	NDKB_BOVI (+1)	?	unknown	0	0	0	0	0	3	1	0	0	0	0	0	0	0	5	0
40S ribosomal protein S27 OS=Mus musculus GN=Rps27 PE=1 SV=3	RS27_MOUSE	9 kDa	unknown	0	0	0	0	0	2	4	0	0	0	0	0	0	0	1	0
40S ribosomal protein S16 OS=Homo sapiens GN=RPS16 PE=1 SV=2	RS16_HUMAN	16 kDa	Homo sapiens	0	0	0	0	0	3	1	0	0	0	0	0	0	0	4	0
WD repeat and HMG-box DNA-binding protein 1 OS=Homo sapiens GN=WDHD1 PE=1 SV=1	WDHD1_HUMAN	126 kDa	Homo sapiens	0	0	0	0	0	0	0	0	0	0	0	0	5	4	0	0
Glucosidase 2 subunit beta OS=Homo sapiens GN=PRKCSH PE=1 SV=2	GLU2B_HUMAN	59 kDa	Homo sapiens	0	0	0	0	0	3	1	1	1	0	0	1	0	0	0	0
DNA replication licensing factor MCM2 OS=Homo sapiens GN=MCM2 PE=1 SV=4	MCM2_HUMAN	102 kDa	Homo sapiens	0	0	0	0	0	2	3	1	0	0	1	0	0	0	1	0
Structural maintenance of chromosomes protein 3 OS=Rattus norvegicus GN=Smc3 PE=1 SV=1	SMC3_RAT	138 kDa	unknown	1	0	0	0	0	1	3	0	0	0	0	0	0	0	2	0
Protein SET OS=Homo sapiens GN=SET PE=1 SV=3	SET_HUMAN (+2)	33 kDa	Homo sapiens	0	0	1	1	0	1	2	0	0	0	0	0	0	0	3	0
Puromycin-sensitive aminopeptidase OS=Homo sapiens GN=NPEPPS PE=1 SV=2	PSA_HUMAN	103 kDa	Homo sapiens	0	0	0	0	0	1	0	3	2	0	0	1	0	0	0	0
Vitamin D-binding protein OS=Oryctolagus cuniculus GN=GC PE=2 SV=1	VTDB_RABIT	53 kDa	unknown	0	0	0	0	0	0	0	1	3	2	0	0	0	0	0	2
GTP-binding nuclear protein Ran OS=Bos taurus GN=RAN PE=2 SV=3	RAN_XENTR (+6)	24 kDa	unknown	0	0	0	0	0	3	2	0	0	0	0	0	0	0	2	1
T-complex protein 1 subunit eta OS=Bos taurus GN=CCT7 PE=2 SV=1	TCPH_BOVIN (+4)	59 kDa	unknown	0	0	1	0	0	1	4	0	0	0	0	0	0	0	2	0
Hemoglobin subunit alpha-2 OS=Bos mutus grunniens PE=1 SV=1	HBA2_BOSMU	15 kDa	unknown	1	0	0	0	0	2	4	0	0	0	0	0	0	0	1	0
RuvB-like 1 OS=Rattus norvegicus GN=Ruvbl1 PE=1 SV=1	RUVB1_RAT	50 kDa	unknown	0	0	1	0	0	2	1	0	0	0	0	0	0	0	4	0
14-3-3 protein beta/alpha OS=Bos taurus GN=YWHAB PE=1 SV=2	1433B_BOVIN (+2)	28 kDa	unknown	0	0	0	0	0	2	7	0	0	0	0	0	0	0	5	1
gi|20137621|sp|O95071|EDD1_HUMAN	EDD1_HUMAN	?	unknown	0	0	0	0	0	0	0	0	0	0	1	1	1	5	0	0
Integrin alpha-2 OS=Homo sapiens GN=ITGA2 PE=1 SV=1	ITA2_HUMAN	129 kDa	Homo sapiens	0	0	0	0	0	0	0	2	0	4	0	1	0	1	0	0
40S ribosomal protein S6 OS=Bos taurus GN=RPS6 PE=2 SV=1	RS6_BOVIN	29 kDa	unknown	0	0	0	0	0	1	1	0	0	0	0	0	0	0	5	1
Ras-related protein Rab-7a OS=Canis familiaris GN=RAB7A PE=2 SV=1	RAB7A_CANFA (+4)	24 kDa	unknown	0	0	0	0	0	2	3	0	0	0	0	0	0	0	3	0
Tripeptidyl-peptidase 2 OS=Homo sapiens GN=TPP2 PE=1 SV=4	TPP2_HUMAN	138 kDa	Homo sapiens	0	0	0	0	0	2	4	0	0	0	0	0	0	0	2	0
Alpha-mannosidase 2 OS=Homo sapiens GN=MAN2A1 PE=1 SV=2	MA2A1_HUMAN	131 kDa	Homo sapiens	0	0	0	0	0	2	3	0	0	0	0	0	0	0	3	0
Serine hydroxymethyltransferase, mitochondrial OS=Homo sapiens GN=SHMT2 PE=1 SV=3	GLYM_HUMAN	56 kDa	Homo sapiens	0	0	0	0	0	2	2	0	0	0	0	0	0	0	4	0
Hypoxanthine-guanine phosphoribosyltransferase OS=Homo sapiens GN=HPRT1 PE=1 SV=2	HPRT_HUMAN	25 kDa	Homo sapiens	0	0	0	0	0	3	1	0	0	0	0	0	0	0	2	0
Plasminogen activator inhibitor 1 RNA-binding protein OS=Homo sapiens GN=SERBP1 PE=1 SV=2	PAIRB_HUMAN	45 kDa	Homo sapiens	0	0	0	1	0	0	2	0	0	0	0	0	0	0	5	0
Prothymosin alpha OS=Homo sapiens GN=PTMA PE=1 SV=2	PTMA_HUMAN (+2)	12 kDa	Homo sapiens	0	0	0	0	0	4	1	0	0	0	0	0	0	0	3	0
Arginyl-tRNA synthetase, cytoplasmic OS=Homo sapiens GN=RARS PE=1 SV=2	SYRC_HUMAN	75 kDa	Homo sapiens	0	0	0	0	0	3	1	0	0	0	0	0	0	0	4	0
60S ribosomal protein L30 OS=Bos taurus GN=RPL30 PE=3 SV=3	RL30_MACFA (+1)	13 kDa	unknown	0	0	0	0	0	3	1	0	0	0	0	0	0	0	4	0
SHC SH2 domain-binding protein 1 OS=Homo sapiens GN=SHCBP1 PE=1 SV=2	SHCBP_HUMAN	76 kDa	Homo sapiens	0	0	0	0	0	0	1	0	0	0	0	0	5	2	0	0
Acetyl-CoA acetyltransferase, mitochondrial OS=Homo sapiens GN=ACAT1 PE=1 SV=1	THIL_HUMAN	45 kDa	Homo sapiens	0	0	0	0	0	1	2	0	0	0	0	0	0	0	5	0
High mobility group protein B1 OS=Bos taurus GN=HMGB1 PE=1 SV=3	HMGB1_BOVIN (+2)	25 kDa	unknown	0	0	0	0	0	3	4	0	0	0	0	0	0	0	1	0
Lipoamide acyltransferase component of branched-chain alpha-keto acid dehydrogenase complex, mitochondrial OS=Homo sapiens GN=DBT PE=1 SV=3	ODB2_HUMAN	53 kDa	Homo sapiens	0	0	0	0	0	4	2	0	0	0	0	0	0	0	1	0
Nicotinamide phosphoribosyltransferase OS=Homo sapiens GN=NAMPT PE=1 SV=1	NAMPT_HUMAN	56 kDa	Homo sapiens	0	0	0	0	0	0	2	1	0	0	0	0	0	0	5	0
ATP synthase subunit O, mitochondrial OS=Homo sapiens GN=ATP5O PE=1 SV=1	ATPO_HUMAN	23 kDa	Homo sapiens	0	0	0	0	0	3	2	0	0	0	0	0	0	0	1	0
60S ribosomal protein L21 OS=Chinchilla lanigera GN=RPL21 PE=2 SV=3	RL21_CHILA (+1)	19 kDa	unknown	0	0	0	0	0	1	3	0	0	0	0	0	0	0	4	0
Eukaryotic translation initiation factor 3 subunit I OS=Homo sapiens GN=EIF3I PE=1 SV=1	EIF3I_HUMAN	37 kDa	Homo sapiens	0	0	0	0	0	1	3	0	0	0	0	0	0	0	3	0
Proliferation-associated protein 2G4 OS=Homo sapiens GN=PA2G4 PE=1 SV=3	PA2G4_HUMAN	44 kDa	Homo sapiens	0	0	0	0	0	1	2	0	0	0	0	0	0	0	4	0
Myb-binding protein 1A OS=Homo sapiens GN=MYBBP1A PE=1 SV=2	MBB1A_HUMAN	149 kDa	Homo sapiens	0	0	0	0	0	4	2	0	0	0	1	0	0	0	0	0
Citron Rho-interacting kinase OS=Homo sapiens GN=CIT PE=1 SV=2	CTRO_HUMAN	231 kDa	Homo sapiens	0	0	0	0	0	0	0	3	2	1	0	0	0	0	0	0
gi|75061789|sp|Q5R938.1|RS15A_PONA	RS15A_PONA	?	unknown	0	0	0	0	0	1	2	0	0	0	0	0	0	0	4	0
60S ribosomal protein L26 OS=Homo sapiens GN=RPL26 PE=1 SV=1	RL26_HUMAN	17 kDa	Homo sapiens	0	0	0	0	0	0	3	0	0	0	0	0	0	0	4	0
Cathepsin D OS=Homo sapiens GN=CTSD PE=1 SV=1	CATD_HUMAN	45 kDa	Homo sapiens	0	0	0	0	0	0	0	0	0	0	0	0	3	4	0	0
3-hydroxyacyl-CoA dehydrogenase type-2 OS=Homo sapiens GN=HSD17B10 PE=1 SV=3	HCD2_HUMAN	27 kDa	Homo sapiens	0	0	0	0	0	3	5	0	0	0	0	0	0	0	0	0
Pre-mRNA 3'-end-processing factor FIP1 OS=Homo sapiens GN=FIP1L1 PE=1 SV=1	FIP1_HUMAN (+1)	67 kDa	Homo sapiens	0	0	0	0	0	0	0	0	0	0	0	0	4	2	0	0
Parathyroid hormone-related protein OS=Bos taurus GN=PTHLH PE=2 SV=1	PTHR_BOVIN (+1)	20 kDa	unknown	0	0	0	0	0	0	0	0	0	0	0	0	3	5	0	0
Calpain-2 catalytic subunit OS=Homo sapiens GN=CAPN2 PE=1 SV=5	CAN2_HUMAN	80 kDa	Homo sapiens	0	0	0	0	2	0	0	5	0	0	0	0	0	0	0	0
Plakophilin-3 OS=Homo sapiens GN=PKP3 PE=1 SV=1	PKP3_HUMAN	87 kDa	Homo sapiens	0	0	0	0	4	0	0	0	0	0	0	2	0	0	0	0
Cadherin-1 OS=Homo sapiens GN=CDH1 PE=1 SV=3	CADH1_HUMAN	97 kDa	Homo sapiens	0	0	0	0	1	0	0	3	0	1	0	0	1	1	0	0
Putative ribosomal RNA methyltransferase NOP2 OS=Homo sapiens GN=NOP2 PE=1 SV=2	NOP2_HUMAN	89 kDa	Homo sapiens	4	1	2	1	0	0	0	0	0	0	0	0	0	0	0	0
Phenylalanyl-tRNA synthetase beta chain OS=Homo sapiens GN=FARSB PE=1 SV=2	SYFB_HUMAN	66 kDa	Homo sapiens	0	0	0	0	0	1	2	0	0	0	0	1	0	0	3	0
ATP-dependent RNA helicase DDX18 OS=Homo sapiens GN=DDX18 PE=1 SV=2	DDX18_HUMAN	75 kDa	Homo sapiens	3	0	0	1	0	0	0	0	0	0	0	0	0	0	1	0
Splicing factor 3B subunit 2 OS=Homo sapiens GN=SF3B2 PE=1 SV=1	SF3B2_HUMAN	98 kDa	Homo sapiens	0	0	0	0	0	3	1	0	0	0	0	0	0	0	1	0
Cytoskeleton-associated protein 5 OS=Homo sapiens GN=CKAP5 PE=1 SV=3	CKAP5_HUMAN	226 kDa	Homo sapiens	0	0	0	0	0	3	2	0	0	0	0	0	0	0	1	0
Proteasome subunit alpha type-1 OS=Homo sapiens GN=PSMA1 PE=1 SV=1	PSA1_HUMAN (+1)	30 kDa	Homo sapiens	0	0	0	0	0	3	2	0	0	0	0	0	0	0	2	0
6-phosphogluconate dehydrogenase, decarboxylating OS=Homo sapiens GN=PGD PE=1 SV=3	6PGD_HUMAN	53 kDa	Homo sapiens	0	0	0	0	0	2	2	0	0	0	0	0	0	0	3	0
Peroxiredoxin-5, mitochondrial OS=Cercopithecus aethiops GN=PRDX5 PE=2 SV=1	PRDX5_CERAE (+2)	22 kDa	unknown	0	0	0	0	0	1	3	0	0	0	0	0	0	0	2	0
60S ribosomal protein L27a OS=Bos taurus GN=RPL27A PE=2 SV=3	RL27A_BOVIN (+2)	17 kDa	unknown	0	0	0	0	0	3	2	0	0	0	0	0	0	0	1	0
Alpha-actinin-1 OS=Rattus norvegicus GN=Actn1 PE=1 SV=1	ACTN1_RAT	103 kDa	unknown	0	0	0	0	6	0	0	6	2	0	0	0	0	0	0	0
Tumor protein D52 OS=Homo sapiens GN=TPD52 PE=1 SV=2	TPD52_HUMAN	24 kDa	Homo sapiens	0	0	0	0	0	3	1	0	0	0	0	0	0	0	3	0
DnaJ homolog subfamily A member 2 OS=Bos taurus GN=DNAJA2 PE=2 SV=1	DNJA2_BOVIN (+3)	46 kDa	unknown	0	0	0	0	0	4	1	0	0	0	0	0	0	0	2	0
Eukaryotic translation initiation factor 2 subunit 1 OS=Homo sapiens GN=EIF2S1 PE=1 SV=3	IF2A_HUMAN (+2)	36 kDa	Homo sapiens	0	0	0	0	0	1	2	0	0	0	0	0	0	0	4	0
40S ribosomal protein S13 OS=Bos taurus GN=RPS13 PE=2 SV=3	RS13_BOVIN (+3)	17 kDa	unknown	0	0	0	0	0	1	2	0	0	0	0	0	0	0	4	0
Isocitrate dehydrogenase [NADP], mitochondrial OS=Homo sapiens GN=IDH2 PE=1 SV=2	IDHP_HUMAN (+1)	51 kDa	Homo sapiens	0	0	0	0	0	1	2	0	0	0	0	0	0	0	4	0
Splicing factor 3 subunit 1 OS=Homo sapiens GN=SF3A1 PE=1 SV=1	SF3A1_HUMAN	89 kDa	Homo sapiens	0	0	0	0	0	1	4	0	0	0	0	0	0	0	2	0
Complement C5 OS=Homo sapiens GN=C5 PE=1 SV=4	CO5_HUMAN	188 kDa	Homo sapiens	0	0	0	0	0	0	0	3	1	2	0	0	0	0	0	0
Proteasome subunit alpha type-7 OS=Gallus gallus GN=PSMA7 PE=2 SV=1	PSA7_CHICK (+2)	28 kDa	unknown	0	0	0	0	0	3	3	0	0	0	0	0	0	0	1	0
Aspartate aminotransferase, mitochondrial OS=Homo sapiens GN=GOT2 PE=1 SV=2	AATM_HUMAN (+2)	47 kDa	Homo sapiens	0	0	0	0	0	3	3	0	0	0	0	0	0	0	1	0
Tubulin beta-2 chain OS=Gallus gallus PE=2 SV=1	TBB2_CHICK (+1)	50 kDa	unknown	0	0	0	0	0	14	11	0	0	0	0	0	0	0	16	0
gi|116256061|sp|Q2TBU9.3|RUVB2_BOV	RUVB2_BOV (+1)	?	unknown	0	0	0	0	0	4	1	0	0	0	0	0	0	0	2	0
Catenin delta-1 OS=Homo sapiens GN=CTNND1 PE=1 SV=1	CTND1_HUMAN	108 kDa	Homo sapiens	0	0	0	0	5	0	0	1	0	1	0	0	0	0	0	0
Adenosylhomocysteinase OS=Homo sapiens GN=AHCY PE=1 SV=4	SAHH_HUMAN (+3)	48 kDa	Homo sapiens	0	0	0	1	0	0	2	0	0	0	0	0	0	0	4	0
Activated RNA polymerase II transcriptional coactivator p15 OS=Pongo abelii GN=SUB1 PE=2 SV=1	TCP4_PONAB	14 kDa	unknown	0	0	0	0	0	1	1	0	0	0	0	0	0	0	5	0
UDP-glucose:glycoprotein glucosyltransferase 1 OS=Homo sapiens GN=UGCGL1 PE=1 SV=3	UGGG1_HUMAN	177 kDa	Homo sapiens	0	0	0	0	0	0	3	0	0	0	0	0	0	0	2	0
U2 small nuclear ribonucleoprotein A' OS=Homo sapiens GN=SNRPA1 PE=1 SV=2	RU2A_HUMAN	28 kDa	Homo sapiens	0	0	0	0	0	0	3	0	0	0	0	0	0	0	3	0
Nucleolar protein 58 OS=Homo sapiens GN=NOP58 PE=1 SV=1	NOP58_HUMAN (+1)	60 kDa	Homo sapiens	4	0	3	0	0	0	0	0	0	0	0	0	0	0	0	0
Semaphorin-3A OS=Homo sapiens GN=SEMA3A PE=2 SV=1	SEM3A_HUMAN	89 kDa	Homo sapiens	0	0	0	0	0	0	0	0	0	0	0	0	4	1	0	0
Clathrin interactor 1 OS=Homo sapiens GN=CLINT1 PE=1 SV=1	EPN4_HUMAN (+1)	68 kDa	Homo sapiens	0	0	0	0	7	0	0	0	0	0	0	0	0	0	0	0
gi|46397468|sp|Q14533.2|KRT81_HUMA	KRT81_HUMA	?	unknown	0	0	0	0	0	0	9	0	0	0	0	0	0	0	0	0
Nodal modulator 1 OS=Homo sapiens GN=NOMO1 PE=1 SV=4	NOMO1_HUMAN (+1)	134 kDa	Homo sapiens	0	0	0	0	0	1	1	0	0	0	1	0	0	0	3	0
Apoptosis-inducing factor 1, mitochondrial OS=Homo sapiens GN=AIFM1 PE=1 SV=1	AIFM1_HUMAN	67 kDa	Homo sapiens	0	0	0	0	0	1	1	0	0	1	0	0	0	3	0	0
Protein DEK OS=Homo sapiens GN=DEK PE=1 SV=1	DEK_HUMAN	43 kDa	Homo sapiens	0	0	3	1	0	1	1	0	0	0	0	0	0	0	0	0
Hepatoma-derived growth factor OS=Homo sapiens GN=HDGF PE=1 SV=1	HDGF_HUMAN	27 kDa	Homo sapiens	0	0	0	0	0	0	3	0	0	0	0	0	0	0	2	1
Splicing factor, arginine/serine-rich 3 OS=Mus musculus GN=Sfrs3 PE=2 SV=1	SFRS3_MOUSE	19 kDa	unknown	0	0	0	0	0	2	1	0	0	0	0	0	0	0	3	0
Electron transfer flavoprotein subunit alpha, mitochondrial OS=Homo sapiens GN=ETFA PE=1 SV=1	ETFA_HUMAN (+1)	35 kDa	Homo sapiens	0	0	0	0	0	1	2	0	0	0	0	0	0	0	3	0
40S ribosomal protein S12 OS=Bos taurus GN=RPS12 PE=2 SV=1	RS12_BOVIN (+2)	15 kDa	unknown	0	0	0	0	0	1	2	0	0	0	0	0	0	0	3	0
Proteasome subunit beta type-1 OS=Homo sapiens GN=PSMB1 PE=1 SV=2	PSB1_HUMAN (+3)	26 kDa	Homo sapiens	0	0	0	0	0	1	3	0	0	0	0	0	0	0	2	0
Protein DJ-1 OS=Cercopithecus aethiops GN=PARK7 PE=2 SV=1	PARK7_CERAE	20 kDa	unknown	0	0	0	0	0	2	3	0	0	0	0	0	0	0	1	0
Rac GTPase-activating protein 1 OS=Homo sapiens GN=RACGAP1 PE=1 SV=1	RGAP1_HUMAN	71 kDa	Homo sapiens	1	0	0	0	0	0	0	0	0	0	0	0	2	3	0	0
ADP-ribosylation factor 1 OS=Rattus norvegicus GN=Arf1 PE=1 SV=2	ARF1_RAT (+3)	21 kDa	unknown	0	0	0	0	0	1	1	0	0	0	0	0	0	0	5	0
Transcription elongation factor B polypeptide 2 OS=Homo sapiens GN=TCEB2 PE=1 SV=1	ELOB_HUMAN (+1)	13 kDa	Homo sapiens	0	0	0	0	0	4	1	0	0	0	0	0	0	0	1	0
HEAT repeat-containing protein 1 OS=Homo sapiens GN=HEATR1 PE=1 SV=3	HEAT1_HUMAN	242 kDa	Homo sapiens	3	1	0	0	0	1	0	0	0	0	0	0	0	0	0	0
gi|97049267|sp|Q5RAG2.2|ESYT1_PONA	ESYT1_PONA	?	unknown	0	0	0	0	0	3	0	0	0	2	0	0	0	0	1	0
Protein RRP5 homolog OS=Homo sapiens GN=PDCD11 PE=1 SV=3	RRP5_HUMAN	209 kDa	Homo sapiens	3	2	0	0	0	0	0	0	0	0	0	0	0	1	0	0
1-phosphatidylinositol-4,5-bisphosphate phosphodiesterase beta-3 OS=Homo sapiens GN=PLCB3 PE=1 SV=2	PLCB3_HUMAN	139 kDa	Homo sapiens	0	0	0	0	0	0	0	0	0	0	0	0	1	4	0	0
Ras-related protein Rab-6A OS=Homo sapiens GN=RAB6A PE=1 SV=3	RAB6A_HUMAN (+1)	24 kDa	Homo sapiens	0	0	0	0	0	1	1	0	0	0	0	0	0	0	4	0
UPF0444 transmembrane protein C12orf23 OS=Homo sapiens GN=C12orf23 PE=1 SV=1	CL023_HUMAN	12 kDa	Homo sapiens	0	0	0	0	0	0	1	0	0	0	0	0	0	0	4	0
Myristoylated alanine-rich C-kinase substrate OS=Homo sapiens GN=MARCKS PE=1 SV=4	MARCS_HUMAN	32 kDa	Homo sapiens	0	0	0	0	0	0	0	3	0	2	0	0	0	0	0	0
Rab GDP dissociation inhibitor beta OS=Homo sapiens GN=GDI2 PE=1 SV=2	GDIB_HUMAN (+1)	51 kDa	Homo sapiens	0	0	0	0	0	0	4	0	0	0	0	0	0	0	2	0
Zinc-alpha-2-glycoprotein OS=Homo sapiens GN=AZGP1 PE=1 SV=1	ZA2G_HUMAN	34 kDa	Homo sapiens	0	0	0	0	0	0	0	0	0	0	0	0	1	3	0	0
Nuclear migration protein nudC OS=Homo sapiens GN=NUDC PE=1 SV=1	NUDC_HUMAN	38 kDa	Homo sapiens	0	0	0	0	0	0	1	0	0	0	0	0	0	0	4	0
Uncharacterized protein C19orf21 OS=Homo sapiens GN=C19orf21 PE=1 SV=1	CS021_HUMAN	75 kDa	unknown	0	0	0	0	5	0	0	0	0	0	0	0	0	0	0	0
Heterogeneous nuclear ribonucleoprotein F OS=Homo sapiens GN=HNRNPF PE=1 SV=3	HNRPF_HUMAN (+1)	46 kDa	Homo sapiens	0	0	0	0	0	4	2	0	0	0	0	0	0	0	2	0
gi|34222621|sp|Q96IU4|AB14B_HUMAN	AB14B_HUMAN	?	unknown	0	0	0	0	0	1	1	0	0	0	0	0	0	0	3	0
SWI/SNF-related matrix-associated actin-dependent regulator of chromatin subfamily A member 5 OS=Homo sapiens GN=SMARCA5 PE=1 SV=1	SMCA5_HUMAN	122 kDa	Homo sapiens	3	1	1	0	0	0	0	0	0	0	0	0	0	0	0	0
Superkiller viralicidic activity 2-like 2 OS=Homo sapiens GN=SKIV2L2 PE=1 SV=3	SK2L2_HUMAN	118 kDa	Homo sapiens	0	1	0	0	0	1	3	0	0	0	0	0	0	0	0	0
Baculoviral IAP repeat-containing protein 6 OS=Homo sapiens GN=BIRC6 PE=1 SV=1	BIRC6_HUMAN	528 kDa	Homo sapiens	0	0	0	0	0	0	0	0	0	0	0	0	3	1	0	1
gi|85541056|sp|Q15645.2|TRP13_HUMA	TRP13_HUMA (+2)	?	unknown	0	0	0	0	0	1	1	0	0	0	0	0	0	0	3	0
Putative rRNA methyltransferase 3 OS=Homo sapiens GN=FTSJ3 PE=1 SV=1	RRMJ3_HUMAN	97 kDa	Homo sapiens	3	1	1	0	0	0	0	0	0	0	0	0	0	0	0	0
Nucleolar GTP-binding protein 1 OS=Homo sapiens GN=GTPBP4 PE=1 SV=3	NOG1_HUMAN (+2)	74 kDa	Homo sapiens	3	0	1	0	0	1	0	0	0	0	0	0	0	0	0	0
Myosin-Id OS=Homo sapiens GN=MYO1D PE=1 SV=2	MYO1D_HUMAN	116 kDa	Homo sapiens	0	0	0	0	0	0	0	1	1	0	0	3	0	0	0	0
Programmed cell death protein 5 OS=Bos taurus GN=PDCD5 PE=2 SV=3	PDCD5_BOVIN (+2)	14 kDa	unknown	0	0	0	0	0	1	1	0	0	0	0	0	0	0	3	0
Annexin A1 OS=Bos taurus GN=ANXA1 PE=2 SV=2	ANXA1_BOVIN	39 kDa	unknown	0	0	2	3	0	0	0	0	0	0	0	0	0	0	0	0
Chloride intracellular channel protein 1 OS=Bos taurus GN=CLIC1 PE=2 SV=3	CLIC1_BOVIN	27 kDa	unknown	0	0	0	0	0	0	3	0	0	0	0	0	0	0	2	0
Signal recognition particle receptor subunit beta OS=Homo sapiens GN=SRPRB PE=1 SV=3	SRPRB_HUMAN	30 kDa	Homo sapiens	0	0	0	0	0	0	2	0	0	0	0	0	0	0	3	0
ATPase family AAA domain-containing protein 3B OS=Homo sapiens GN=ATAD3B PE=1 SV=1	ATD3B_HUMAN	73 kDa	Homo sapiens	0	0	0	0	0	0	0	0	0	0	0	0	6	6	0	0
Proteasomal ubiquitin receptor ADRM1 OS=Homo sapiens GN=ADRM1 PE=1 SV=2	ADRM1_HUMAN (+1)	42 kDa	Homo sapiens	0	0	0	0	0	0	3	0	0	0	0	0	0	0	2	0
Biliverdin reductase A OS=Homo sapiens GN=BLVRA PE=1 SV=2	BIEA_HUMAN	33 kDa	Homo sapiens	0	0	0	0	0	0	2	0	0	0	0	0	0	0	3	0
Cysteine and glycine-rich protein 1 OS=Homo sapiens GN=CSRP1 PE=1 SV=3	CSRP1_HUMAN (+2)	21 kDa	Homo sapiens	0	0	0	0	0	0	1	0	0	0	0	0	0	0	3	0
Probable ATP-dependent RNA helicase DDX41 OS=Homo sapiens GN=DDX41 PE=1 SV=2	DDX41_HUMAN	70 kDa	Homo sapiens	0	0	0	0	0	0	0	0	0	0	0	0	3	1	0	0
gi|6685537|sp|Q14152|IF3A_HUMAN	IF3A_HUMAN	?	unknown	0	0	0	0	0	0	0	0	0	0	6	2	0	0	0	0
60S ribosomal protein L32 OS=Bos taurus GN=RPL32 PE=2 SV=3	RL32_BOVIN (+1)	16 kDa	unknown	0	0	0	0	0	0	0	0	0	0	0	0	0	0	3	1
Interleukin enhancer-binding factor 2 OS=Pongo abelii GN=ILF2 PE=2 SV=1	ILF2_PONAB	43 kDa	unknown	0	0	0	0	0	1	0	0	0	0	0	0	0	0	4	0
gi|82182123|sp|Q6DBY2|NAT13_BRARE	NAT13_BRARE (+3)	?	unknown	0	0	0	0	0	1	0	0	0	0	0	0	0	0	4	0
60S ribosomal protein L22 OS=Homo sapiens GN=RPL22 PE=1 SV=2	RL22_HUMAN (+1)	15 kDa	Homo sapiens	0	0	0	0	0	3	0	0	0	0	0	0	0	0	1	0
3-ketoacyl-CoA thiolase, mitochondrial OS=Homo sapiens GN=ACAA2 PE=1 SV=2	THIM_HUMAN	42 kDa	Homo sapiens	0	0	0	0	0	1	0	0	0	0	0	0	0	0	4	0
Tensin-3 OS=Homo sapiens GN=TNS3 PE=1 SV=2	TENS3_HUMAN	155 kDa	Homo sapiens	0	0	0	0	4	0	0	0	0	0	0	0	0	0	1	0
ATP synthase subunit g, mitochondrial OS=Homo sapiens GN=ATP5L PE=1 SV=3	ATP5L_HUMAN (+1)	11 kDa	Homo sapiens	0	0	0	0	0	0	1	0	0	0	0	0	0	0	4	0
Liprin-alpha-1 OS=Homo sapiens GN=PPFIA1 PE=1 SV=1	LIPA1_HUMAN	136 kDa	Homo sapiens	0	0	0	0	1	0	0	0	4	0	0	0	0	0	0	0
gi|122140918|sp|Q3ZCD7.1|GPSN2_BOV	GPSN2_BOV	?	unknown	0	0	0	0	0	0	0	1	0	0	0	0	0	0	3	0
CCAAT/enhancer-binding protein zeta OS=Homo sapiens GN=CEBPZ PE=1 SV=2	CEBPZ_HUMAN	121 kDa	Homo sapiens	4	0	0	0	0	0	1	0	0	0	0	0	0	0	0	0
ADP-ribosylation factor 4 OS=Homo sapiens GN=ARF4 PE=1 SV=3	ARF4_HUMAN	21 kDa	Homo sapiens	0	0	0	0	0	0	0	0	0	0	0	0	0	0	5	0
Brain acid soluble protein 1 OS=Homo sapiens GN=BASP1 PE=1 SV=2	BASP_HUMAN	23 kDa	Homo sapiens	0	0	0	0	5	0	0	0	0	0	0	0	0	0	0	0
Formin-like protein 2 OS=Mus musculus GN=Fmnl2 PE=2 SV=2	FMNL2_MOUSE (+1)	123 kDa	unknown	0	0	0	0	5	0	0	0	0	0	0	0	0	0	0	0
gi|38258268|sp|Q9UPQ9.3|TNC6B_HUMAN	TNC6B_HUMAN	?	unknown	0	0	0	0	0	0	0	0	0	0	0	0	0	0	0	5
Probable transcription factor PML OS=Homo sapiens GN=PML PE=1 SV=3	PML_HUMAN	98 kDa	Homo sapiens	0	0	0	0	0	0	0	0	0	0	0	0	1	3	0	0
PH and SEC7 domain-containing protein 3 OS=Homo sapiens GN=PSD3 PE=1 SV=2	PSD3_HUMAN	116 kDa	Homo sapiens	0	0	0	0	0	3	1	0	0	0	0	0	0	0	0	0
AT-rich interactive domain-containing protein 1A OS=Homo sapiens GN=ARID1A PE=1 SV=3	ARI1A_HUMAN	242 kDa	Homo sapiens	0	0	0	0	0	1	3	0	0	0	0	0	0	0	0	0
Rho GDP-dissociation inhibitor 1 OS=Homo sapiens GN=ARHGDIA PE=1 SV=3	GDIR1_HUMAN	23 kDa	Homo sapiens	0	0	0	0	0	1	0	0	0	0	0	0	0	0	3	0
Thioredoxin-dependent peroxide reductase, mitochondrial OS=Homo sapiens GN=PRDX3 PE=1 SV=3	PRDX3_HUMAN	28 kDa	Homo sapiens	0	0	0	0	0	1	3	0	0	0	0	0	0	0	0	0
Dihydrolipoyllysine-residue succinyltransferase component of 2-oxoglutarate dehydrogenase complex, mitochondrial OS=Sus scrofa GN=DLST PE=1 SV=1	ODO2_PIG (+1)	49 kDa	unknown	0	0	0	0	0	1	3	0	0	0	0	0	0	0	0	0
Superoxide dismutase [Cu-Zn] OS=Homo sapiens GN=SOD1 PE=1 SV=2	SODC_HUMAN	16 kDa	Homo sapiens	0	0	0	0	0	1	0	0	0	0	0	0	0	0	3	0
Phosphatidylinositol-binding clathrin assembly protein OS=Homo sapiens GN=PICALM PE=1 SV=2	PICAL_HUMAN (+2)	71 kDa	Homo sapiens	0	0	0	0	3	0	0	0	0	1	0	0	0	0	0	0
Guanine nucleotide exchange factor VAV2 OS=Homo sapiens GN=VAV2 PE=1 SV=2	VAV2_HUMAN	101 kDa	Homo sapiens	0	0	0	0	0	0	0	0	3	1	0	0	0	0	0	0
Aryl hydrocarbon receptor OS=Homo sapiens GN=AHR PE=1 SV=2	AHR_HUMAN	96 kDa	Homo sapiens	0	0	0	0	3	0	0	0	0	1	0	0	0	0	0	0
Proteasome activator complex subunit 3 OS=Sus scrofa GN=PSME3 PE=2 SV=1	PSME3_PIG	30 kDa	unknown	0	0	0	0	0	0	3	0	0	0	0	0	0	0	1	0
Aspartyl-tRNA synthetase, cytoplasmic OS=Homo sapiens GN=DARS PE=1 SV=2	SYDC_HUMAN (+1)	57 kDa	Homo sapiens	0	0	0	0	0	0	3	0	0	0	0	0	0	0	1	0
Dedicator of cytokinesis protein 2 OS=Homo sapiens GN=DOCK2 PE=1 SV=2	DOCK2_HUMAN	212 kDa	Homo sapiens	0	0	0	0	0	0	1	0	0	0	0	0	0	0	3	0
gi|75052596|sp|Q58DS9.1|RAB5C_BOVI	RAB5C_BOVI	?	unknown	0	0	0	0	0	1	0	0	0	0	0	0	0	0	3	0
Uncharacterized protein C3orf59 OS=Homo sapiens GN=C3orf59 PE=1 SV=3	CC059_HUMAN	56 kDa	unknown	0	0	1	0	0	0	0	0	0	0	0	0	0	0	3	0
Cytochrome c oxidase subunit 2 OS=Homo sapiens GN=MT-CO2 PE=1 SV=1	COX2_HUMAN	26 kDa	Homo sapiens	0	0	0	0	0	0	1	0	0	0	0	0	0	0	3	0
Programmed cell death protein 6 OS=Homo sapiens GN=PDCD6 PE=1 SV=1	PDCD6_HUMAN (+1)	22 kDa	Homo sapiens	0	0	0	0	0	0	1	0	0	0	0	0	0	0	3	0
Acetyl-CoA acetyltransferase, cytosolic OS=Homo sapiens GN=ACAT2 PE=1 SV=2	THIC_HUMAN	41 kDa	Homo sapiens	0	0	0	0	0	0	1	0	0	0	0	0	0	0	3	0
Tyrosine-protein kinase receptor UFO OS=Homo sapiens GN=AXL PE=1 SV=2	UFO_HUMAN	97 kDa	Homo sapiens	0	0	0	0	0	0	0	0	0	0	0	0	3	1	0	0
BTB/POZ domain-containing protein KCTD12 OS=Homo sapiens GN=KCTD12 PE=1 SV=1	KCD12_HUMAN (+1)	36 kDa	Homo sapiens	0	0	0	0	0	1	0	0	0	0	0	0	0	0	3	0
B-cell receptor-associated protein 31 OS=Homo sapiens GN=BCAP31 PE=1 SV=3	BAP31_HUMAN (+1)	28 kDa	Homo sapiens	0	0	0	0	0	0	3	0	0	0	0	0	0	0	0	0
Bromodomain adjacent to zinc finger domain protein 1B OS=Homo sapiens GN=BAZ1B PE=1 SV=2	BAZ1B_HUMAN	171 kDa	Homo sapiens	4	0	0	0	0	0	0	0	0	0	0	0	0	0	0	0
Myosin phosphatase Rho-interacting protein OS=Homo sapiens GN=MPRIP PE=1 SV=3	MPRIP_HUMAN	117 kDa	Homo sapiens	0	0	0	0	4	0	0	0	0	0	0	0	0	0	0	0
WD repeat-containing protein 3 OS=Homo sapiens GN=WDR3 PE=1 SV=1	WDR3_HUMAN	106 kDa	Homo sapiens	4	0	0	0	0	0	0	0	0	0	0	0	0	0	0	0
Protein POF1B OS=Homo sapiens GN=POF1B PE=1 SV=2	POF1B_HUMAN	69 kDa	Homo sapiens	0	0	0	0	4	0	0	0	0	0	0	0	0	0	0	0
Flavin reductase OS=Homo sapiens GN=BLVRB PE=1 SV=3	BLVRB_HUMAN	22 kDa	Homo sapiens	0	0	0	0	0	0	0	0	0	0	0	0	0	0	3	0
ERO1-like protein alpha OS=Homo sapiens GN=ERO1L PE=1 SV=2	ERO1A_HUMAN	54 kDa	Homo sapiens	0	0	0	0	0	0	0	0	0	3	0	0	0	0	0	0
Protein phosphatase 1 regulatory subunit 12A OS=Mus musculus GN=Ppp1r12a PE=1 SV=1	MYPT1_MOUSE (+3)	112 kDa	unknown	0	0	0	0	3	0	0	0	0	0	0	0	0	0	0	0
D-3-phosphoglycerate dehydrogenase OS=Homo sapiens GN=PHGDH PE=1 SV=4	SERA_HUMAN (+2)	57 kDa	Homo sapiens	0	0	0	3	0	0	0	0	0	0	0	0	0	0	0	0
Spliceosome RNA helicase BAT1 OS=Bos taurus GN=BAT1 PE=2 SV=1	UAP56_BOVIN (+5)	49 kDa	unknown	0	0	0	0	0	0	3	0	0	0	0	0	0	0	0	0
Uncharacterized protein C6orf150 OS=Homo sapiens GN=C6orf150 PE=1 SV=2	CF150_HUMAN	59 kDa	unknown	3	0	0	0	0	0	0	0	0	0	0	0	0	0	0	0
Eukaryotic translation initiation factor 3 subunit M OS=Homo sapiens GN=EIF3M PE=1 SV=1	EIF3M_HUMAN (+3)	43 kDa	Homo sapiens	0	0	0	0	0	0	3	0	0	0	0	0	0	0	0	0
Ankycorbin OS=Homo sapiens GN=RAI14 PE=1 SV=2	RAI14_HUMAN	110 kDa	Homo sapiens	0	0	0	0	3	0	0	0	0	0	0	0	0	0	0	0
gi|46577642|sp|P61105.1|RAB2A_CANF	RAB2A_CANF (+4)	?	unknown	0	0	0	0	0	0	0	0	0	0	0	0	0	0	3	0
