# Supplementary material for: A Cross-Species Study of PI3K Protein-Protein Interactions Reveals the Direct Interaction of P85 and SHP2
Source: Sci Rep. 2016 Feb 3;6:20471. doi: 10.1038/srep20471 (PMC4738311; doi:10.1038/srep20471)
Supplement: Supplementary Dataset 3 [file srep20471-s3.xls]

## Sheet: Breitkopf et al_Supporting Data
Identified Drosophila Proteins	Accession Number	Molecular Weight	Fly TAP control (4 data files combined: CTAP0a, CTAP02, CTAP04, CTAP06)
type=protein; loc=X:complement(10358486..10359100,10359176..10359280,10359618..10365571,10365651..10365816,10365913..10366002); ID=FBpp0071394; name=CG17255-PA; parent=FBgn0030205,FBtr0071460; dbxref=FlyBase:FBpp0071394,GB_protein:AAF46591.2,FlyBase_Annotation_IDs:CG17255-PA,GB_protein:AAF46591.3,GB_protein:AAF46591; MD5=a2d2c4a9b8439b72d64b872c9f88b42c; length=2309; release=r5.4; species=Dmel;	FBpp0071394 (+1)	236 kDa	104
type=protein; loc=3R:join(20949121..20949201,20949354..20949837,20950312..20951078); ID=FBpp0084150; name=CG11844-PB; parent=FBgn0046214,FBtr0084775; dbxref=FlyBase:FBpp0084150,FlyBase_Annotation_IDs:CG11844-PB,GB_protein:AAF56404.2,GB_protein:AAF56404; MD5=a347fb02289ec9f37bc83fa6435cdd62; length=443; release=r5.4; species=Dmel;	FBpp0084150 (+3)	49 kDa	27
type=protein; loc=3R:11070082..11072037; ID=FBpp0082514; name=Hsc70-4-PE; parent=FBgn0001219,FBtr0083055; dbxref=FlyBase:FBpp0082514,FlyBase_Annotation_IDs:CG4264-PE,GB_protein:AAO41567.1,GB_protein:AAO41567; MD5=050fd5b4b4ff0bfd160c385fb3a7608a; length=651; release=r5.4; species=Dmel;	FBpp0082514 (+5)	71 kDa	29
type=protein; loc=3R:complement(4481507..4481628,4481709..4483565,4483737..4484109,4485685..4485729); ID=FBpp0081374; name=bel-PA; parent=FBgn0000171,FBtr0081888; dbxref=FlyBase:FBpp0081374,FlyBase_Annotation_IDs:CG9748-PA,GB_protein:AAF54262.1,GB_protein:AAF54262; MD5=7a5214f0ded2bee922609d09b676d354; length=798; release=r5.4; species=Dmel;	FBpp0081374	85 kDa	28
type=protein; loc=2R:join(8147691..8147693,8152248..8152422,8156698..8156940,8161271..8161299); ID=FBpp0087109; name=Cam-PA; parent=FBgn0000253,FBtr0088001; dbxref=FlyBase:FBpp0087109,FlyBase_Annotation_IDs:CG8472-PA,GB_protein:AAF58542.1,GB_protein:AAF58542; MD5=0d8d56d0155abaee6c91bd24448526f1; length=149; release=r5.4; species=Dmel;	FBpp0087109 (+1)	17 kDa	29
type=protein; loc=3L:join(12508552..12508672,12509659..12510159,12510528..12511057,12511124..12511354,12511538..12511767,12511833..12512170,12512244..12512251); ID=FBpp0075691; name=tral-PA; parent=FBgn0041775,FBtr0075959; dbxref=GB_protein:AAF49905.2,FlyBase:FBpp0075691,GB_protein:AAF49905.3,FlyBase_Annotation_IDs:CG10686-PA,GB_protein:AAF49905; MD5=54d69953cc57bea799bc84855629544a; length=652; …	FBpp0075691	69 kDa	25
type=protein; loc=3L:complement(17631605..17633153,17634126..17634355,17636463..17636826,17637079..17637086); ID=FBpp0074963; name=Pep-PB; parent=FBgn0004401,FBtr0075199; dbxref=FlyBase:FBpp0074963,FlyBase_Annotation_IDs:CG6143-PB,GB_protein:AAF49319.3,GB_protein:AAF49319; MD5=19816eddca9ef235f71f1c63d498b93d; length=716; release=r5.4; species=Dmel;	FBpp0074963 (+1)	78 kDa	23
type=protein; loc=2R:7781080..7782471; ID=FBpp0087142; name=Ef1alpha48D-PA; parent=FBgn0000556,FBtr0088035; dbxref=FlyBase:FBpp0087142,FlyBase_Annotation_IDs:CG8280-PA,GB_protein:AAF58608.1,GB_protein:AAF58608; MD5=2ae59732b0e0ae621052c7236b70a79c; length=463; release=r5.4; species=Dmel;	FBpp0087142 (+1)	50 kDa	22
type=protein; loc=3R:complement(5540674..5540886,5540946..5541176,5541243..5541390,5541446..5541652,5541713..5542038,5542096..5542172,5542239..5543195,5543252..5543998,5544053..5544263,5544353..5544825,5544886..5545119,5545199..5545343,5545442..5548942,5549030..5549220,5549283..5549521,5549582..5549799,5549859..5550138,5550202..5550399,5551186..5551247); ID=FBpp0081568; name=hyd-PA; parent=FBgn00…	FBpp0081568	319 kDa	21
type=protein; loc=3R:join(228924..229002,230191..230361,230423..231141,231202..231270,231323..231533,231589..231977); ID=FBpp0078561; name=growl-PA; parent=FBgn0037245,FBtr0078921; dbxref=FlyBase:FBpp0078561,FlyBase_Annotation_IDs:CG14648-PA,GB_protein:AAF52130.1,GB_protein:AAF52130; MD5=fb8ec086e8c95c678aeb2caf7433311a; length=545; release=r5.4; species=Dmel;	FBpp0078561 (+1)	60 kDa	19
type=protein; loc=2L:join(6923906..6924400,6924685..6925455); ID=FBpp0078974; name=Hrb27C-PA; parent=FBgn0004838,FBtr0079346; dbxref=FlyBase:FBpp0078974,FlyBase_Annotation_IDs:CG10377-PA,GB_protein:AAF52456.1,GB_protein:AAF52456; MD5=b3cbf4123650d1cce713c03daf50563c; length=421; release=r5.4; species=Dmel;	FBpp0078974 (+2)	45 kDa	20
type=protein; loc=2R:complement(15334965..15336251,15338938..15338994); ID=FBpp0085720; name=betaTub56D-PB; parent=FBgn0003887,FBtr0086536; dbxref=FlyBase:FBpp0085720,FlyBase_Annotation_IDs:CG9277-PB,GB_protein:AAF57555.1,GB_protein:AAF57555; MD5=af532e832c1035fa8fb3355ba120f3d1; length=447; release=r5.4; species=Dmel;	FBpp0085720	50 kDa	21
type=protein; loc=X:join(16255731..16256087,16257391..16258663,16259238..16259546,16259620..16259675,16260937..16261044); ID=FBpp0074011; name=nonA-PA; parent=FBgn0004227,FBtr0074232; dbxref=FlyBase_Annotation_IDs:CG4211-PA,FlyBase:FBpp0074011,GB_protein:AAF48597.2,GB_protein:AAF48597; MD5=3db46fb606889bf3705432380be6276e; length=700; release=r5.4; species=Dmel;	FBpp0074011	77 kDa	18
type=protein; loc=2L:complement(22427601..22427795,22428349..22428786,22428847..22429110,22429269..22429271); ID=FBpp0110421; name=RpL5-PA; parent=FBgn0064225,FBtr0111129; dbxref=FlyBase_Annotation_IDs:CG17489-PA,GB_protein:EAA46019.1,GB_protein:EAA46019,FlyBase:FBpp0110421; MD5=4509e147e248f30dbcb4ce925dd687bb; length=299; release=r5.4; species=Dmel;	FBpp0110421 (+2)	34 kDa	17
type=protein; loc=X:complement(9966263..9966421,9966603..9966718,9966782..9966833,9967334..9967444,9967910..9968098,9968171..9968359,9968427..9968928,9969009..9969103,9969177..9969660,9972519..9975904,9975966..9976337); ID=FBpp0071418; name=CG32685-PC; parent=FBgn0052685,FBtr0071489; dbxref=FlyBase:FBpp0071418,FlyBase_Annotation_IDs:CG32685-PC,GB_protein:AAF46552.2,GB_protein:AAF46552; MD5=c3fb6e…	FBpp0071418	205 kDa	17
type=protein; loc=2R:complement(12904471..12905304,12905568..12906413); ID=FBpp0086167; name=CG8963-PA; parent=FBgn0034181,FBtr0087016; dbxref=FlyBase:FBpp0086167,FlyBase_Annotation_IDs:CG8963-PA,GB_protein:AAF57917.1,GB_protein:AAF57917; MD5=ea78e6f8388de9e80e55c922d6874705; length=559; release=r5.4; species=Dmel;	FBpp0086167 (+1)	63 kDa	17
type=protein; loc=2R:join(3957404..3957784,3957840..3958017,3958326..3959743,3959868..3960283,3960632..3960739,3960872..3960976,3961105..3961205,3961479..3962005,3962978..3963112,3963170..3963295,3963365..3963613,3963798..3963953,3964765..3964797,3965236..3965334); ID=FBpp0087852; name=lig-PA; parent=FBgn0020279,FBtr0088774; dbxref=GB_protein:AAM68848.1,FlyBase:FBpp0087852,FlyBase_Annotation_IDs:…	FBpp0087852 (+3)	136 kDa	16
type=protein; loc=3L:join(16046406..16046660,16055231..16055343,16055408..16055962,16056185..16056273,16056986..16057099,16057327..16057417,16059123..16059209,16059285..16059413,16059713..16059929,16061213..16062043,16063220..16063364,16063428..16063670,16063933..16064030,16064209..16064271,16070082..16070224,16070292..16070382,16070823..16070909,16073859..16073945); ID=FBpp0075196; name=Mbs-PC; …	FBpp0075196 (+1)	124 kDa	16
type=protein; loc=2R:join(14029012..14029177,14030918..14032402,14032472..14032725); ID=FBpp0085915; name=pAbp-PC; parent=FBgn0003031,FBtr0086736; dbxref=GB_protein:AAF57746.1,FlyBase:FBpp0085915,FlyBase_Annotation_IDs:CG5119-PC,GB_protein:AAF57746; MD5=6bee88b82e3f7d3c442e363e78d07870; length=634; release=r5.4; species=Dmel;	FBpp0085915 (+7)	70 kDa	14
type=protein; loc=X:complement(1356127..1356345,1356406..1356611,1356679..1357972,1358047..1358148); ID=FBpp0070284; name=l(1)G0431-PA; parent=FBgn0028274,FBtr0070297; dbxref=FlyBase:FBpp0070284,FlyBase_Annotation_IDs:CG14788-PA,GB_protein:AAF45628.1,GB_protein:AAF45628; MD5=34b22b55a21128a44b113aedce296a1a; length=606; release=r5.4; species=Dmel;	FBpp0070284	70 kDa	14
type=protein; loc=3L:complement(3371601..3372850,3372970..3373869,3374019..3374034); ID=FBpp0072940; name=YT521-B-PA; parent=FBgn0027616,FBtr0073078; dbxref=FlyBase:FBpp0072940,FlyBase_Annotation_IDs:CG12076-PA,GB_protein:AAF47768.2,GB_protein:AAF47768; MD5=05b342feb951826cfd87d02a1d2c23f7; length=721; release=r5.4; species=Dmel;	FBpp0072940 (+1)	76 kDa	14
type=protein; loc=3L:complement(12115207..12115254,12115776..12115873,12115937..12116674,12117812..12117986); ID=FBpp0075759; name=yps-PA; parent=FBgn0022959,FBtr0076027; dbxref=FlyBase:FBpp0075759,FlyBase_Annotation_IDs:CG5654-PA,GB_protein:AAF49961.3,GB_protein:AAF49961; MD5=e40bca2842ecf7b30a38c770d1369348; length=352; release=r5.4; species=Dmel;	FBpp0075759	38 kDa	14
type=protein; loc=X:complement(7821261..7822589,7822827..7824335); ID=FBpp0071084; name=CG10777-PB; parent=FBgn0029979,FBtr0071132; dbxref=FlyBase:FBpp0071084,FlyBase_Annotation_IDs:CG10777-PB,GB_protein:AAF46295.1,GB_protein:AAF46295; MD5=11767947f10d5a65a6259cb7e9cb5704; length=945; release=r5.4; species=Dmel;	FBpp0071084	100 kDa	14
type=protein; loc=2R:1642121..1643491; ID=FBpp0085379; name=l(2)09851-PA; parent=FBgn0022288,FBtr0086043; dbxref=FlyBase:FBpp0085379,FlyBase_Annotation_IDs:CG12792-PA,GB_protein:AAF57313.3,GB_protein:AAF57313; MD5=7cf268187f16d1a93bda1da565649524; length=456; release=r5.4; species=Dmel;	FBpp0085379	51 kDa	14
type=protein; loc=X:complement(10675654..10676128,10676206..10676333,10676413..10676709); ID=FBpp0073277; name=sesB-PA; parent=FBgn0003360,FBtr0073421; dbxref=FlyBase:FBpp0073277,FlyBase_Annotation_IDs:CG16944-PA,GB_protein:AAG22341.1,GB_protein:AAG22341; MD5=c2c1ad011a3bcdf20b09b6b6d65bec98; length=299; release=r5.4; species=Dmel;	FBpp0073277 (+3)	33 kDa	12
type=protein; loc=3R:3356981..3358333; ID=FBpp0081062; name=alphaTub84D-PA; parent=FBgn0003885,FBtr0081538; dbxref=FlyBase:FBpp0081062,FlyBase_Annotation_IDs:CG2512-PA,GB_protein:AAF54007.1,GB_protein:AAF54007; MD5=019098f12132864ff22b77f0b7ff682e; length=450; release=r5.4; species=Dmel;	FBpp0081062 (+2)	50 kDa	12
type=protein; loc=2R:complement(14520327..14520491,14520559..14520629,14520697..14520868,14520931..14521790,14522275..14522446,14523648..14523776,14523845..14524326,14524393..14525244,14525352..14526122,14526324..14526465); ID=FBpp0085841; name=CG30122-PB; parent=FBgn0050122,FBtr0086660; dbxref=GB_protein:AAF57660.2,FlyBase:FBpp0085841,FlyBase_Annotation_IDs:CG30122-PB,GB_protein:AAF57660; MD5=5f…	FBpp0085841	140 kDa	12
type=protein; loc=X:join(16182984..16182990,16183060..16183191,16183259..16183355,16185090..16185124,16185974..16186143,16186228..16186676,16186919..16187228); ID=FBpp0073996; name=caz-PB; parent=FBgn0011571,FBtr0074217; dbxref=FlyBase:FBpp0073996,FlyBase_Annotation_IDs:CG3606-PB,GB_protein:AAN09389.1,GB_protein:AAN09389; MD5=b7a5116c6e8a05354f633cc64f4f0f35; length=399; release=r5.4; species=Dme…	FBpp0073996 (+1)	39 kDa	12
type=protein; loc=X:join(1265341..1265403,1265484..1265807,1265948..1266055,1266119..1266300,1266494..1267080,1267191..1267384); ID=FBpp0070207; name=CG3056-PA; parent=FBgn0024987,FBtr0070214; dbxref=FlyBase:FBpp0070207,FlyBase_Annotation_IDs:CG3056-PA,GB_protein:AAF45613.1,GB_protein:AAF45613; MD5=47466e169d263a55e72cb02ae0795b65; length=485; release=r5.4; species=Dmel;	FBpp0070207 (+1)	53 kDa	11
type=protein; loc=2L:join(7885649..7885804,7885877..7885975); ID=FBpp0110179; name=CG34132-PA; parent=FBgn0083968,FBtr0110879; dbxref=FlyBase:FBpp0110179,FlyBase_Annotation_IDs:CG34132-PA,GB_protein:ABI31298; MD5=1fa8a9142790b7d211d061365d6828ee; length=84; release=r5.4; species=Dmel;	FBpp0110179	10 kDa	11
type=protein; loc=X:complement(6635810..6636289,6637091..6637171); ID=FBpp0070940; name=RpL17-PB; parent=FBgn0029897,FBtr0070980; dbxref=FlyBase:FBpp0070940,FlyBase_Annotation_IDs:CG3203-PB,GB_protein:AAN09182.1,GB_protein:AAN09182; MD5=ac8aff56af05af0bddb89ce79b8e727e; length=186; release=r5.4; species=Dmel;	FBpp0070940 (+3)	22 kDa	10
type=protein; loc=2L:join(415389..415446,415512..416710,416789..417634); ID=FBpp0077715; name=ebi-PA; parent=FBgn0023444,FBtr0078055; dbxref=FlyBase:FBpp0077715,FlyBase_Annotation_IDs:CG4063-PA,GB_protein:AAF51501.1,GB_protein:AAF51501; MD5=328640e01275fc7031a62776b15cbb80; length=700; release=r5.4; species=Dmel;	FBpp0077715	72 kDa	10
type=protein; loc=3R:join(20057446..20058696,20061539..20061677,20061749..20061992,20062064..20062235,20062545..20062844,20063084..20065070,20065138..20065202,20065264..20065479,20065542..20066766,20066837..20066922,20067023..20067298,20067365..20067940,20068002..20068266,20068377..20073364,20073435..20073611,20073698..20073736); ID=FBpp0083947; name=mask-PA; parent=FBgn0043884,FBtr0084562; dbxre…	FBpp0083947 (+1)	423 kDa	8
type=protein; loc=3R:join(7047652..7047654,7047897..7048089,7048283..7048451,7049117..7049252,7049580..7049969,7050213..7050572); ID=FBpp0081822; name=RpL3-PA; parent=FBgn0020910,FBtr0082346; dbxref=FlyBase:FBpp0081822,FlyBase_Annotation_IDs:CG4863-PA,GB_protein:AAF54610.2,GB_protein:AAF54610; MD5=96aa8a3d3896e3e1a66971d6b83371dd; length=416; release=r5.4; species=Dmel;	FBpp0081822 (+2)	47 kDa	10
type=protein; loc=3L:3194499..3196652; ID=FBpp0072904; name=Hsp83-PA; parent=FBgn0001233,FBtr0073040; dbxref=FlyBase:FBpp0072904,FlyBase_Annotation_IDs:CG1242-PA,GB_protein:AAF47734.1,GB_protein:AAF47734; MD5=f397796e386213d935f678daad2c75b8; length=717; release=r5.4; species=Dmel;	FBpp0072904	82 kDa	9
type=protein; loc=4:complement(86899..87364,87466..87806); ID=FBpp0088242; name=RpS3A-PA; parent=FBgn0017545,FBtr0089175; dbxref=FlyBase:FBpp0088242,GB_protein:AAF59372.1,FlyBase_Annotation_IDs:CG2168-PA,GB_protein:AAF59372; MD5=01e3a94c58ad043665c9117cee125392; length=268; release=r5.4; species=Dmel;	FBpp0088242	30 kDa	9
type=protein; loc=2R:complement(9868053..9870740); ID=FBpp0086732; name=CG13350-PA; parent=FBgn0033890,FBtr0087606; dbxref=GB_protein:AAF58306.1,FlyBase:FBpp0086732,FlyBase_Annotation_IDs:CG13350-PA,GB_protein:AAF58306; MD5=4954e97534c3a886a7d77407b117e2b0; length=895; release=r5.4; species=Dmel;	FBpp0086732	97 kDa	9
type=protein; loc=3R:complement(9484189..9484286,9484359..9485370,9486062..9486109); ID=FBpp0082316; name=Hrb87F-PA; parent=FBgn0004237,FBtr0082851; dbxref=FlyBase:FBpp0082316,FlyBase_Annotation_IDs:CG12749-PA,GB_protein:AAF54967.1,GB_protein:AAF54967; MD5=1d07be69479a573a56608e31e9576694; length=385; release=r5.4; species=Dmel;	FBpp0082316	39 kDa	9
type=protein; loc=X:9448743..9448940; ID=FBpp0071295; name=RpS28b-PA; parent=FBgn0030136,FBtr0071360; dbxref=FlyBase:FBpp0071295,FlyBase_Annotation_IDs:CG2998-PA,GB_protein:AAF46503.2,GB_protein:AAF46503; MD5=e405baba3b940bedd5166e924fc2ef55; length=65; release=r5.4; species=Dmel;	FBpp0071295	7 kDa	9
type=protein; loc=X:complement(656758..657024,658335..658955,659117..659128); ID=FBpp0070143; name=RpL22-PA; parent=FBgn0015288,FBtr0070148; dbxref=FlyBase:FBpp0070143,FlyBase_Annotation_IDs:CG7434-PA,GB_protein:AAF45546.1,GB_protein:AAF45546; MD5=a26dc5dfcb32ff692f0397cf729fb53a; length=299; release=r5.4; species=Dmel;	FBpp0070143	31 kDa	8
type=protein; loc=3R:join(19184577..19184612,19184876..19185580); ID=FBpp0083802; name=RpS3-PA; parent=FBgn0002622,FBtr0084410; dbxref=FlyBase:FBpp0083802,FlyBase_Annotation_IDs:CG6779-PA,GB_protein:AAF56129.1,GB_protein:AAF56129; MD5=afce2f20264890e9f016128a095a23e6; length=246; release=r5.4; species=Dmel;	FBpp0083802	27 kDa	7
type=protein; loc=X:complement(11696646..11698491,11698930..11699054); ID=FBpp0073445; name=Hsc70-3-PB; parent=FBgn0001218,FBtr0073608; dbxref=FlyBase:FBpp0073445,FlyBase_Annotation_IDs:CG4147-PB,GB_protein:AAN09299.1,GB_protein:AAN09299; MD5=90cfc2d2c129e8a211bff4d9b740fb53; length=656; release=r5.4; species=Dmel;	FBpp0073445 (+3)	72 kDa	15
type=protein; loc=2R:join(19948061..19948097,19948199..19948272,19948336..19948516,19948673..19948878); ID=FBpp0072083; name=RpL12-PC; parent=FBgn0034968,FBtr0072174; dbxref=FlyBase:FBpp0072083,FlyBase_Annotation_IDs:CG3195-PC,GB_protein:AAF47152.1,GB_protein:AAF47152; MD5=5bbdaa3af012b6f79b471a6ddab9de70; length=165; release=r5.4; species=Dmel;	FBpp0072083 (+2)	18 kDa	8
type=protein; loc=X:5796731..5797861; ID=FBpp0070787; name=Act5C-PA; parent=FBgn0000042,FBtr0070822; dbxref=FlyBase_Annotation_IDs:CG4027-PA,FlyBase:FBpp0070787,GB_protein:AAF46098.1,GB_protein:AAF46098; MD5=88db72d41de81d7f219b741d3b28d3d2; length=376; release=r5.4; species=Dmel;	FBpp0070787 (+4)	42 kDa	7
type=protein; loc=3R:complement(3951034..3951665,3951727..3951887,3951951..3951973,3952035..3952037); ID=FBpp0081305; name=CG9667-PA; parent=FBgn0037550,FBtr0081815; dbxref=FlyBase:FBpp0081305,GB_protein:AAF54193.1,FlyBase_Annotation_IDs:CG9667-PA,GB_protein:AAF54193.2,GB_protein:AAF54193; MD5=0c64ff24764be6e8f6f95e3801651250; length=272; release=r5.4; species=Dmel;	FBpp0081305	31 kDa	7
type=protein; loc=4:complement(670883..671656,672931..673210,673272..673468,673527..673677,674496..674674,675131..675424,675687..676061,676842..678310,678528..678963); ID=FBpp0088165; name=gw-PB; parent=FBgn0051992,FBtr0089096; dbxref=FlyBase_Annotation_IDs:CG31992-PB,FlyBase:FBpp0088165,GB_protein:AAF59322.2,GB_protein:AAF59322; MD5=a260e5f746e6428b59be830993919e09; length=1384; release=r5.4; sp…	FBpp0088165 (+7)	143 kDa	7
type=protein; loc=3R:complement(5331866..5331921,5331980..5333108,5334013..5334151,5335158..5335732); ID=FBpp0081601; name=Hrp59-PA; parent=FBgn0037701,FBtr0082123; dbxref=FlyBase:FBpp0081601,FlyBase_Annotation_IDs:CG9373-PA,GB_protein:AAF54387.1,GB_protein:AAF54387; MD5=dc68983fbe3fceaa9fb39c681c9eae55; length=632; release=r5.4; species=Dmel;	FBpp0081601	67 kDa	6
type=protein; loc=2L:complement(12709253..12709309,12709375..12710225,12710362..12712306); ID=FBpp0079986; name=CG5787-PA; parent=FBgn0032454,FBtr0080405; dbxref=GB_protein:AAF53220.2,FlyBase:FBpp0079986,FlyBase_Annotation_IDs:CG5787-PA,GB_protein:AAF53220; MD5=91ab23d9292595b10087b2783f44e005; length=950; release=r5.4; species=Dmel;	FBpp0079986	100 kDa	7
type=protein; loc=2R:complement(10246941..10247705); ID=FBpp0086687; name=Arc1-PA; parent=FBgn0033926,FBtr0087560; dbxref=FlyBase:FBpp0086687,FlyBase_Annotation_IDs:CG12505-PA,GB_protein:AAF58256.1,GB_protein:AAF58256; MD5=bc73fad01434358d89be5d262902f17f; length=254; release=r5.4; species=Dmel;	FBpp0086687	29 kDa	7
type=protein; loc=2L:join(5981834..5981835,5983010..5983236,5984011..5984624,5984719..5984942,5985026..5985170); ID=FBpp0078806; name=eIF-4a-PA; parent=FBgn0001942,FBtr0079175; dbxref=FlyBase:FBpp0078806,FlyBase_Annotation_IDs:CG9075-PA,GB_protein:AAF52317.2,GB_protein:AAF52317; MD5=5891fcac3bcd1da6b7c83506890f24e3; length=403; release=r5.4; species=Dmel;	FBpp0078806 (+3)	46 kDa	5
type=protein; loc=3R:complement(26032360..26032443,26033815..26034147,26034212..26034379); ID=FBpp0088439; name=RpS7-PA; parent=FBgn0039757,FBtr0089422; dbxref=FlyBase:FBpp0088439,FlyBase_Annotation_IDs:CG1883-PA,GB_protein:AAF57023.1,GB_protein:AAF57023; MD5=447ca4c3ce12c2358f0f94bf5fea1d6b; length=194; release=r5.4; species=Dmel;	FBpp0088439 (+2)	22 kDa	6
type=protein; loc=2L:complement(9896327..9897130); ID=FBpp0079500; name=sop-PA; parent=FBgn0004867,FBtr0079905; dbxref=FlyBase:FBpp0079500,FlyBase_Annotation_IDs:CG5920-PA,GB_protein:AAF52822.1,GB_protein:AAF52822; MD5=207bcaed11f5ff09092a8f6cd10003e0; length=267; release=r5.4; species=Dmel;	FBpp0079500	29 kDa	6
type=protein; loc=2R:join(9849743..9849841,9854260..9854474,9854535..9855246); ID=FBpp0086717; name=Cp1-PB; parent=FBgn0013770,FBtr0087591; dbxref=GB_protein:AAM68566.1,FlyBase:FBpp0086717,FlyBase_Annotation_IDs:CG6692-PB,GB_protein:AAM68566; MD5=80198f2033507b9f20bf9a42a17d717b; length=341; release=r5.4; species=Dmel;	FBpp0086717 (+2)	38 kDa	6
type=protein; loc=X:join(7828067..7828303,7828363..7828581); ID=FBpp0071050; name=RpS14a-PB; parent=FBgn0004403,FBtr0071094; dbxref=FlyBase:FBpp0071050,FlyBase_Annotation_IDs:CG1524-PB,GB_protein:AAF46297.1,GB_protein:AAF46297; MD5=67c629577ede1be33d27f3af361fb96a; length=151; release=r5.4; species=Dmel;	FBpp0071050 (+2)	16 kDa	6
type=protein; loc=2L:complement(18442718..18443062); ID=FBpp0080639; name=RpS26-PA; parent=FBgn0004413,FBtr0081089; dbxref=FlyBase:FBpp0080639,FlyBase_Annotation_IDs:CG10305-PA,GB_protein:AAN11004.1,GB_protein:AAN11004; MD5=74d7b460a2e4bf86bb497542b5fd62cd; length=114; release=r5.4; species=Dmel;	FBpp0080639 (+2)	13 kDa	6
type=protein; loc=3R:join(7454663..7454736,7454803..7454970,7455040..7455442,7455506..7458661); ID=FBpp0081894; name=CG14712-PA; parent=FBgn0037924,FBtr0082418; dbxref=FlyBase:FBpp0081894,FlyBase_Annotation_IDs:CG14712-PA,GB_protein:AAG22146.2,GB_protein:AAG22146; MD5=4c6cd830baee08815c7bd4474131f9f7; length=1266; release=r5.4; species=Dmel;	FBpp0081894	130 kDa	6
type=protein; loc=3L:complement(18662134..18664288,18664368..18664534,18664590..18664772,18665731..18666111); ID=FBpp0074865; name=CG18811-PA; parent=FBgn0042134,FBtr0075098; dbxref=FlyBase:FBpp0074865,FlyBase_Annotation_IDs:CG18811-PA,GB_protein:AAG22572.1,GB_protein:AAG22572; MD5=927ba82456ba510777179a794cc84d2d; length=961; release=r5.4; species=Dmel;	FBpp0074865	104 kDa	5
type=protein; loc=X:complement(1375920..1376513,1376706..1376924); ID=FBpp0070277; name=sta-PA; parent=FBgn0003517,FBtr0070289; dbxref=FlyBase:FBpp0070277,FlyBase_Annotation_IDs:CG14792-PA,GB_protein:AAF45638.2,GB_protein:AAF45638; MD5=0bfecb7568a3ebf3a816b44ac5c6e70a; length=270; release=r5.4; species=Dmel;	FBpp0070277 (+2)	30 kDa	5
type=protein; loc=3L:complement(9503081..9503258,9503565..9503751,9504156..9504378); ID=FBpp0076152; name=RpS9-PA; parent=FBgn0010408,FBtr0076423; dbxref=FlyBase:FBpp0076152,FlyBase_Annotation_IDs:CG3395-PA,GB_protein:AAF50249.1,GB_protein:AAF50249; MD5=7752e85d52003f2a9702c19d0b7cfb88; length=195; release=r5.4; species=Dmel;	FBpp0076152 (+1)	23 kDa	5
type=protein; loc=3R:complement(1826885..1827082,1827280..1827458,1829395..1829633,1829739..1830848,1830928..1830938); ID=FBpp0078298; name=Rm62-PC; parent=FBgn0003261,FBtr0078649; dbxref=FlyBase:FBpp0078298,FlyBase_Annotation_IDs:CG10279-PC,GB_protein:AAN14332.1,GB_protein:AAN14332; MD5=91fd1a2ab1e8d5284cd393f1f664c60d; length=578; release=r5.4; species=Dmel;	FBpp0078298 (+5)	63 kDa	7
type=protein; loc=X:join(11284487..11284573,11289273..11289824,11289887..11290604,11291858..11291945,11292003..11292216,11292279..11292692,11292753..11292855,11293775..11293849,11299307..11299456,11299593..11299875,11299937..11300028,11300105..11300211); ID=FBpp0073341; name=dlg1-PD; parent=FBgn0001624,FBtr0073485; dbxref=FlyBase_Annotation_IDs:CG1725-PD,FlyBase:FBpp0073341,GB_protein:AAF48039.2,…	FBpp0073341 (+7)	102 kDa	5
type=protein; loc=2R:join(3477949..3477966,3478073..3478387,3478451..3478930,3479012..3479378,3479443..3479808,3479867..3480038,3480200..3480338,3480406..3480582,3480644..3480865,3480923..3481286,3481400..3481698,3481762..3482481); ID=FBpp0087985; name=scra-PA; parent=FBgn0004243,FBtr0088911; dbxref=FlyBase_Annotation_IDs:CG2092-PA,FlyBase:FBpp0087985,GB_protein:AAM71099.1,GB_protein:AAM71099; MD…	FBpp0087985 (+1)	133 kDa	4
type=protein; loc=X:complement(12581333..12583244,12583324..12584071,12584125..12584261,12584326..12587458,12604343..12604752,12604831..12605245,12605412..12607347,12607694..12609302,12624963..12625477); ID=FBpp0073539; name=Smr-PA; parent=FBgn0024308,FBtr0073706; dbxref=FlyBase:FBpp0073539,FlyBase_Annotation_IDs:CG4013-PA,GB_protein:AAF48195.2,GB_protein:AAF48195; MD5=3ec82967eae723597b07d2c34c5…	FBpp0073539 (+2)	378 kDa	3
type=protein; loc=3L:complement(2556556..2556729,2556792..2556866,2556942..2557076,2557136..2557285,2557341..2557508,2557572..2557727,2557793..2558389,2560116..2560295,2561932..2562843,2563818..2563959,2564397..2564695,2565601..2565621,2566202..2566375,2566434..2566933,2567046..2567288,2567370..2567814,2579455..2579520,2585605..2585682); ID=FBpp0072830; name=msn-PA; parent=FBgn0010909,FBtr0072956…	FBpp0072830	162 kDa	2
type=protein; loc=2L:complement(4457381..4457509,4457740..4458057,4458289..4458291); ID=FBpp0077142; name=RpL27A-PA; parent=FBgn0010410,FBtr0077452; dbxref=FlyBase:FBpp0077142,FlyBase_Annotation_IDs:CG15442-PA,GB_protein:AAF51006.3,GB_protein:AAF51006; MD5=3a141d01287cde921853f9d495117e4b; length=149; release=r5.4; species=Dmel;	FBpp0077142	17 kDa	4
type=protein; loc=2R:join(18493663..18493674,18493752..18493793,18494014..18494145,18494439..18494553,18495260..18495405); ID=FBpp0071766; name=RpS16-PA; parent=FBgn0034743,FBtr0071855; dbxref=FlyBase:FBpp0071766,FlyBase_Annotation_IDs:CG4046-PA,GB_protein:AAF46862.1,GB_protein:AAF46862; MD5=e7f0408a4696f9329449eb7f556de5eb; length=148; release=r5.4; species=Dmel;	FBpp0071766	17 kDa	5
type=protein; loc=3R:join(25687653..25687656,25687921..25688027,25688507..25688918,25689137..25689240); ID=FBpp0099686; name=RpS8-PC; parent=FBgn0039713,FBtr0085489; dbxref=FlyBase_Annotation_IDs:CG7808-PC,FlyBase:FBpp0099686,GB_protein:AAN14192.1,GB_protein:AAN14192; MD5=6f3fd8d03f294cec518e459314d26d3c; length=208; release=r5.4; species=Dmel;	FBpp0099686	24 kDa	5
type=protein; loc=4:complement(936118..936179,936243..936344,936463..936685,936747..936893,937493..937716,937901..938369,938950..939107,939162..939402,939529..941825,945709..945764,946201..946312,946394..946574,946637..947287,950448..950525); ID=FBpp0088303; name=eIF4G-PA; parent=FBgn0023213,FBtr0089243; dbxref=FlyBase:FBpp0088303,FlyBase_Annotation_IDs:CG10811-PA,GB_protein:AAF59403.2,GB_protein…	FBpp0088303 (+1)	184 kDa	4
type=protein; loc=2R:join(18686709..18686774,18687401..18687981,18688074..18688875,18688988..18689197); ID=FBpp0071794; name=blw-PA; parent=FBgn0011211,FBtr0071883; dbxref=FlyBase:FBpp0071794,FlyBase_Annotation_IDs:CG3612-PA,GB_protein:AAF46903.1,GB_protein:AAF46903; MD5=9adab5c6a725023536c45cc02a2d2dad; length=552; release=r5.4; species=Dmel;	FBpp0071794	59 kDa	4
type=protein; loc=2R:join(10658091..10658334,10659305..10659912); ID=FBpp0086571; name=BEAF-32-PA; parent=FBgn0015602,FBtr0087441; dbxref=FlyBase:FBpp0086571,FlyBase_Annotation_IDs:CG10159-PA,GB_protein:AAF58205.1,GB_protein:AAF58205; MD5=a2b98eba9b86b1e6be89bd0901b85276; length=283; release=r5.4; species=Dmel;	FBpp0086571 (+1)	32 kDa	4
type=protein; loc=3R:join(23748639..23748641,23748847..23749027,23749092..23749462,23749862..23750512); ID=FBpp0084617; name=RpL4-PA; parent=FBgn0003279,FBtr0085248; dbxref=FlyBase:FBpp0084617,FlyBase_Annotation_IDs:CG5502-PA,GB_protein:AAG22173.1,GB_protein:AAG22173; MD5=c846b6c4b4ed56d364b2ad352ff789f5; length=401; release=r5.4; species=Dmel;	FBpp0084617	45 kDa	4
type=protein; loc=3R:complement(24146304..24147001,24147095..24149208,24149371..24150371,24150532..24150599,24151211..24151541); ID=FBpp0088623; name=larp-PC; parent=FBgn0040108,FBtr0089681; dbxref=GB_protein:AAN14138.2,FlyBase:FBpp0088623,FlyBase_Annotation_IDs:CG14066-PC,GB_protein:AAN14138.3,GB_protein:AAN14138.4,GB_protein:AAN14138; MD5=29af58cab2da2c3163290697b0132560; length=1403; release=r…	FBpp0088623	151 kDa	4
type=protein; loc=2L:complement(15064434..15064948,15065190..15065456,15066937..15067627); ID=FBpp0080277; name=vig-PD; parent=FBgn0024183,FBtr0080718; dbxref=FlyBase:FBpp0080277,FlyBase_Annotation_IDs:CG4170-PD,GB_protein:AAN10889.1,GB_protein:AAN10889; MD5=bdd41204feb94877e9d089f5a18fc361; length=490; release=r5.4; species=Dmel;	FBpp0080277 (+3)	53 kDa	3
type=protein; loc=2R:6763342..6764721; ID=FBpp0087323; name=CG6751-PA; parent=FBgn0033562,FBtr0088228; dbxref=FlyBase:FBpp0087323,FlyBase_Annotation_IDs:CG6751-PA,GB_protein:AAF58738.1,GB_protein:AAF58738; MD5=b49b2dd5bdc524e49296ca15e59762d6; length=459; release=r5.4; species=Dmel;	FBpp0087323	51 kDa	3
type=protein; loc=3L:complement(9421974..9422214,9422274..9422425,9422795..9422797); ID=FBpp0076207; name=RpS17-PB; parent=FBgn0005533,FBtr0076479; dbxref=FlyBase:FBpp0076207,FlyBase_Annotation_IDs:CG3922-PB,GB_protein:AAF50272.1,GB_protein:AAF50272; MD5=03edf5c0f514b34ba6142f641ccf4f7a; length=131; release=r5.4; species=Dmel;	FBpp0076207	15 kDa	3
type=protein; loc=3R:join(20643339..20643458,20643584..20644072,20644133..20644160,20644308..20644422,20644525..20644571,20645451..20646489,20646819..20646968,20647022..20647447,20647516..20647888); ID=FBpp0084078; name=CG6995-PB; parent=FBgn0039229,FBtr0084700; dbxref=FlyBase_Annotation_IDs:CG6995-PB,FlyBase:FBpp0084078,GB_protein:AAN14018.2,GB_protein:AAN14018; MD5=b4b93ac9436ff73aec43687443ccb…	FBpp0084078	102 kDa	3
type=protein; loc=X:complement(6183652..6183754,6183818..6183958,6184088..6184808,6184872..6184991,6185048..6185135); ID=FBpp0070890; name=Rpt4-PA; parent=FBgn0028685,FBtr0070929; dbxref=FlyBase:FBpp0070890,FlyBase_Annotation_IDs:CG3455-PA,GB_protein:AAF46146.2,GB_protein:AAF46146; MD5=87ef5fbc24a149a9c22dff36b475e4b9; length=390; release=r5.4; species=Dmel;	FBpp0070890	44 kDa	3
type=protein; loc=2R:complement(5322780..5322839,5322899..5323029,5323091..5323498,5323556..5323797,5323867..5324303,5324925..5325200); ID=FBpp0087631; name=ced-6-PB; parent=FBgn0029092,FBtr0088548; dbxref=FlyBase:FBpp0087631,FlyBase_Annotation_IDs:CG11804-PB,GB_protein:AAF58937.1,GB_protein:AAF58937; MD5=2dab452a6ea4a21fdf0b6bd163d73ab9; length=517; release=r5.4; species=Dmel;	FBpp0087631 (+2)	56 kDa	3
type=protein; loc=3L:join(11815986..11815990,11816300..11816455,11816758..11817250); ID=FBpp0075764; name=RpL10Ab-PA; parent=FBgn0036213,FBtr0076032; dbxref=FlyBase:FBpp0075764,FlyBase_Annotation_IDs:CG7283-PA,GB_protein:AAF50002.2,GB_protein:AAF50002; MD5=10f16de0b4b7aa8b0b1fe2b1479d7ba8; length=217; release=r5.4; species=Dmel;	FBpp0075764 (+1)	24 kDa	4
type=protein; loc=2R:complement(10102940..10103207,10103456..10103615,10104035..10104038); ID=FBpp0086701; name=RpS23-PA; parent=FBgn0033912,FBtr0087575; dbxref=FlyBase:FBpp0086701,FlyBase_Annotation_IDs:CG8415-PA,GB_protein:AAF58277.2,GB_protein:AAF58277; MD5=e61e7f18ffb2c6f72e0b266cd817f7b8; length=143; release=r5.4; species=Dmel;	FBpp0086701	16 kDa	4
type=protein; loc=X:join(1371225..1371321,1371409..1372289); ID=FBpp0070248; name=CG14781-PA; parent=FBgn0026871,FBtr0070258; dbxref=FlyBase:FBpp0070248,FlyBase_Annotation_IDs:CG14781-PA,GB_protein:AAF45636.1,GB_protein:AAF45636; MD5=7e8b114fda716ee7fa4233ac08f43f86; length=325; release=r5.4; species=Dmel;	FBpp0070248	37 kDa	4
type=protein; loc=3R:join(18196521..18197889,18197948..18198104,18198191..18198203); ID=FBpp0083610; name=PyK-PB; parent=FBgn0003178,FBtr0084213; dbxref=FlyBase:FBpp0083610,FlyBase_Annotation_IDs:CG7070-PB,GB_protein:AAN14373.1,GB_protein:AAN14373; MD5=2074b6975470bf2c6a31830313052375; length=512; release=r5.4; species=Dmel;	FBpp0083610 (+1)	55 kDa	3
type=protein; loc=3R:complement(18315025..18315580,18315644..18316534,18316590..18316743,18316981..18317053); ID=FBpp0083683; name=T-cp1-PB; parent=FBgn0003676,FBtr0084290; dbxref=FlyBase:FBpp0083683,FlyBase_Annotation_IDs:CG5374-PB,GB_protein:AAN13906.1,GB_protein:AAN13906; MD5=5db5fade362b566973c98af35e11bcaf; length=557; release=r5.4; species=Dmel;	FBpp0083683 (+1)	60 kDa	3
type=protein; loc=2R:complement(1968839..1968920,1969241..1969345,1969417..1971389,1971446..1971512,1972013..1972292,1972352..1972536,1972591..1972730); ID=FBpp0085354; name=CG7843-PA; parent=FBgn0033062,FBtr0086018; dbxref=FlyBase:FBpp0085354,FlyBase_Annotation_IDs:CG7843-PA,GB_protein:AAF57281.2,GB_protein:AAF57281; MD5=3b6bbd4218c237b461ae34670535446e; length=943; release=r5.4; species=Dmel;	FBpp0085354 (+2)	107 kDa	3
type=protein; loc=2R:join(13553572..13553664,13553727..13556366); ID=FBpp0086013; name=eIF3-S8-PA; parent=FBgn0034258,FBtr0086836; dbxref=FlyBase:FBpp0086013,FlyBase_Annotation_IDs:CG4954-PA,GB_protein:AAF57818.1,GB_protein:AAF57818; MD5=d2c71da1cca2c3e0984f6a9688d8d595; length=910; release=r5.4; species=Dmel;	FBpp0086013	106 kDa	3
type=protein; loc=4:join(1052516..1052579,1053533..1053844,1053898..1055039); ID=FBpp0088250; name=ATPsyn-beta-PA; parent=FBgn0010217,FBtr0089186; dbxref=FlyBase:FBpp0088250,FlyBase_Annotation_IDs:CG11154-PA,GB_protein:AAF59391.1,GB_protein:AAF59391; MD5=0f33e3078353582da35dbfb8cdb4639d; length=505; release=r5.4; species=Dmel;	FBpp0088250	54 kDa	3
type=protein; loc=3L:complement(16100054..16100629,16100696..16100886,16102722..16103222,16103583..16104969); ID=FBpp0075249; name=Zn72D-PB; parent=FBgn0017453,FBtr0075494; dbxref=FlyBase:FBpp0075249,FlyBase_Annotation_IDs:CG5215-PB,GB_protein:AAO41247.1,GB_protein:AAO41247; MD5=9effbe2100b9ff80ae0e728ee501781c; length=884; release=r5.4; species=Dmel;	FBpp0075249	96 kDa	3
type=protein; loc=3R:join(16582959..16582971,16598518..16598604,16617467..16617585,16617659..16617971,16618036..16618277,16619438..16619573,16622866..16622999,16623067..16623195,16623258..16623398,16623469..16623575,16624037..16624131,16631669..16631844); ID=FBpp0083365; name=CG17838-PA; parent=FBgn0038826,FBtr0083958; dbxref=GB_protein:AAN13832.1,FlyBase:FBpp0083365,FlyBase_Annotation_IDs:CG1783…	FBpp0083365 (+5)	63 kDa	3
type=protein; loc=2L:join(21758212..21758359,21758442..21759078,21759231..21759366,21760480..21760623); ID=FBpp0085258; name=CG1416-PA; parent=FBgn0032961,FBtr0085903; dbxref=GB_protein:AAF57232.2,FlyBase:FBpp0085258,FlyBase_Annotation_IDs:CG1416-PA,GB_protein:AAF57232; MD5=7d6ac8f9345449cfe1144705006bf25e; length=354; release=r5.4; species=Dmel;	FBpp0085258 (+2)	40 kDa	3
type=protein; loc=2R:complement(18528205..18528600); ID=FBpp0071846; name=RpS24-PA; parent=FBgn0034751,FBtr0071935; dbxref=FlyBase:FBpp0071846,FlyBase_Annotation_IDs:CG3751-PA,GB_protein:AAF46871.1,GB_protein:AAF46871; MD5=7590e7be4b230828427f6faf5d27238c; length=131; release=r5.4; species=Dmel;	FBpp0071846	15 kDa	3
type=protein; loc=X:complement(15988136..15989426,15989491..15989723,15991083..15991605,15991736..15994251); ID=FBpp0074030; name=CG9216-PA; parent=FBgn0030726,FBtr0074252; dbxref=FlyBase:FBpp0074030,FlyBase_Annotation_IDs:CG9216-PA,GB_protein:AAF48565.1,GB_protein:AAF48565; MD5=c5ec92b61a614fa813ee33ea3d75799a; length=1520; release=r5.4; species=Dmel;	FBpp0074030 (+2)	172 kDa	3
type=protein; loc=3L:20235898..20236557; ID=FBpp0074599; name=Clc-PA; parent=FBgn0024814,FBtr0074830; dbxref=FlyBase:FBpp0074599,FlyBase_Annotation_IDs:CG6948-PA,GB_protein:AAF49047.1,GB_protein:AAF49047; MD5=bd747aa55b4cb93542d90ad487ba6d8e; length=219; release=r5.4; species=Dmel;	FBpp0074599	24 kDa	3
type=protein; loc=3L:complement(7233401..7233877,7233955..7234041,7234326..7234328); ID=FBpp0076602; name=RpL18-PA; parent=FBgn0035753,FBtr0076892; dbxref=GB_protein:AAF50596.1,FlyBase:FBpp0076602,FlyBase_Annotation_IDs:CG8615-PA,GB_protein:AAF50596; MD5=7321237c81d349ed4322de58426e4c66; length=188; release=r5.4; species=Dmel;	FBpp0076602	22 kDa	3
type=protein; loc=3R:join(6158999..6159035,6159219..6159305,6159373..6162881,6162944..6163165,6163230..6163667); ID=FBpp0081709; name=sle-PB; parent=FBgn0037810,FBtr0082231; dbxref=FlyBase:FBpp0081709,FlyBase_Annotation_IDs:CG12819-PB,GB_protein:AAF54522.2,GB_protein:AAF54522; MD5=4c7affba3a41158ecbabac892d1edc09; length=1430; release=r5.4; species=Dmel;	FBpp0081709 (+2)	160 kDa	3
type=protein; loc=2R:join(16151613..16151615,16151752..16151937,16151998..16152267); ID=FBpp0085585; name=RpS18-PB; parent=FBgn0010411,FBtr0086273; dbxref=FlyBase:FBpp0085585,FlyBase_Annotation_IDs:CG8900-PB,GB_protein:AAM68401.1,GB_protein:AAM68401; MD5=97ba9ef101737c9989d87e4dd680b173; length=152; release=r5.4; species=Dmel;	FBpp0085585 (+1)	18 kDa	3
type=protein; loc=X:complement(13230018..13230410); ID=FBpp0073623; name=RpS15Aa-PC; parent=FBgn0010198,FBtr0073792; dbxref=FlyBase:FBpp0073623,FlyBase_Annotation_IDs:CG2033-PC,GB_protein:AAN09322.1,GB_protein:AAN09322; MD5=cff801b442d4e4dfa786d71bafa2fb16; length=130; release=r5.4; species=Dmel;	FBpp0073623 (+3)	15 kDa	3
type=protein; loc=X:complement(6425159..6425464,6425868..6426238,6426331..6426454,6426523..6426537); ID=FBpp0070877; name=RpL7A-PA; parent=FBgn0014026,FBtr0070915; dbxref=FlyBase:FBpp0070877,FlyBase_Annotation_IDs:CG3314-PA,GB_protein:AAN09170.1,GB_protein:AAN09170; MD5=9dd5cf6ed8fd7a8831cd15e06ca47ffe; length=271; release=r5.4; species=Dmel;	FBpp0070877 (+2)	31 kDa	2
type=protein; loc=X:join(4585770..4585877,4592330..4592491); ID=FBpp0070672; name=ctp-PB; parent=FBgn0011760,FBtr0070704; dbxref=FlyBase:FBpp0070672,FlyBase_Annotation_IDs:CG6998-PB,GB_protein:AAN09126.1,GB_protein:AAN09126; MD5=51cf7080fd90465ac24cfd2c98f02179; length=89; release=r5.4; species=Dmel;	FBpp0070672 (+3)	10 kDa	3
type=protein; loc=2R:complement(403612..403824); ID=FBpp0110412; name=RpL38-PA; parent=FBgn0040007,FBtr0111120; dbxref=FlyBase_Annotation_IDs:CG18001-PA,GB_protein:EAA46007,FlyBase:FBpp0110412; MD5=40ed3bf90010bc58fd718fe6ba193c21; length=70; release=r5.4; species=Dmel;	FBpp0110412	8 kDa	3
type=protein; loc=3L:join(649180..649419,650233..650523,650584..651105); ID=FBpp0072455; name=CG12030-PA; parent=FBgn0035147,FBtr0072556; dbxref=FlyBase:FBpp0072455,FlyBase_Annotation_IDs:CG12030-PA,GB_protein:AAF47398.1,GB_protein:AAF47398; MD5=a3e0f8add2132dab5db9813b9ceeeb8b; length=350; release=r5.4; species=Dmel;	FBpp0072455	39 kDa	2
type=protein; loc=X:join(11574886..11575147,11575751..11578287,11581495..11581668,11583234..11583576,11587580..11587971); ID=FBpp0073371; name=bif-PB; parent=FBgn0014133,FBtr0073526; dbxref=FlyBase:FBpp0073371,FlyBase_Annotation_IDs:CG1822-PB,GB_protein:AAN09639.1,GB_protein:AAN09639; MD5=c914c0aee4dd9a54ac6d9f0c4c1af3ad; length=1235; release=r5.4; species=Dmel;	FBpp0073371	130 kDa	2
type=protein; loc=X:complement(15722305..15722535,15722596..15722682,15722749..15722915,15722985..15727286,15727525..15727732,15728156..15728197); ID=FBpp0073966; name=Chc-PA; parent=FBgn0000319,FBtr0074179; dbxref=FlyBase:FBpp0073966,FlyBase_Annotation_IDs:CG9012-PA,GB_protein:AAF48522.1,GB_protein:AAF48522; MD5=7e1eb52b2f9f7ecf7169e3aba6430dd5; length=1678; release=r5.4; species=Dmel;	FBpp0073966 (+5)	191 kDa	2
type=protein; loc=X:join(19082148..19082316,19083067..19083580,19083673..19083838,19083918..19084121); ID=FBpp0074440; name=Mec2-PA; parent=FBgn0030993,FBtr0074669; dbxref=FlyBase:FBpp0074440,FlyBase_Annotation_IDs:CG7635-PA,GB_protein:AAF48928.1,GB_protein:AAF48928; MD5=5a50802e7ff7c0ced8ce37ecf434af6c; length=350; release=r5.4; species=Dmel;	FBpp0074440	39 kDa	2
type=protein; loc=X:19492467..19492949; ID=FBpp0074500; name=RpS10b-PB; parent=FBgn0031035,FBtr0074731; dbxref=FlyBase:FBpp0074500,FlyBase_Annotation_IDs:CG14206-PB,GB_protein:AAF48978.2,GB_protein:AAF48978; MD5=0ae8e030c62f6023a9a1cee4231259cf; length=160; release=r5.4; species=Dmel;	FBpp0074500 (+1)	18 kDa	2
type=protein; loc=3L:join(13035112..13035114,13035210..13035468,13035542..13035639,13036266..13036437,13036674..13036927); ID=FBpp0075618; name=RpS4-PA; parent=FBgn0011284,FBtr0075884; dbxref=FlyBase:FBpp0075618,FlyBase_Annotation_IDs:CG11276-PA,GB_protein:AAF49847.1,GB_protein:AAF49847; MD5=9432bd09df680f6871c732d2390f7b76; length=261; release=r5.4; species=Dmel;	FBpp0075618 (+1)	29 kDa	2
type=protein; loc=3L:join(9404376..9404521,9404579..9404843,9404917..9405082,9405255..9405289); ID=FBpp0076184; name=CG3689-PB; parent=FBgn0035987,FBtr0076456; dbxref=FlyBase:FBpp0076184,FlyBase_Annotation_IDs:CG3689-PB,GB_protein:AAF50278.2,GB_protein:AAF50278; MD5=fec7d92400272e6118c20dbafa977a1a; length=203; release=r5.4; species=Dmel;	FBpp0076184 (+1)	23 kDa	2
type=protein; loc=3L:join(22069388..22069441,22069516..22070415); ID=FBpp0078134; name=RpLP0-PA; parent=FBgn0000100,FBtr0078481; dbxref=FlyBase:FBpp0078134,FlyBase_Annotation_IDs:CG7490-PA,GB_protein:AAF51807.1,GB_protein:AAF51807; MD5=86e1796e988a2ee9e406941fb4905ecb; length=317; release=r5.4; species=Dmel;	FBpp0078134	34 kDa	2
type=protein; loc=2L:join(8426911..8427093,8427158..8427553,8427615..8428067,8428320..8429462,8430281..8430367); ID=FBpp0079279; name=Akap200-PA; parent=FBgn0027932,FBtr0079664; dbxref=FlyBase:FBpp0079279,FlyBase_Annotation_IDs:CG13388-PA,GB_protein:AAF52674.3,GB_protein:AAF52674; MD5=92f320b9008efd2f1e8788b9234acb00; length=753; release=r5.4; species=Dmel;	FBpp0079279 (+3)	79 kDa	2
type=protein; loc=3R:join(23774584..23774623,23774706..23774795,23774893..23774975,23775064..23776316,23776650..23777547); ID=FBpp0084623; name=Gp93-PA; parent=FBgn0039562,FBtr0085254; dbxref=FlyBase:FBpp0084623,FlyBase_Annotation_IDs:CG5520-PA,GB_protein:AAF56765.1,GB_protein:AAF56765; MD5=abbe18951e5d4fc65b176fc302188ce1; length=787; release=r5.4; species=Dmel;	FBpp0084623	90 kDa	3
type=protein; loc=2R:complement(10140695..10140793,10140857..10140997,10141058..10142162,10142334..10142912,10143174..10143220,10143339..10143428); ID=FBpp0086694; name=Hsc70-5-PA; parent=FBgn0001220,FBtr0087568; dbxref=FlyBase:FBpp0086694,FlyBase_Annotation_IDs:CG8542-PA,GB_protein:AAF58270.1,GB_protein:AAF58270; MD5=453b5723b93c47f60ee36aafd23cdb2a; length=686; release=r5.4; species=Dmel;	FBpp0086694	74 kDa	2
type=protein; loc=2R:join(8062426..8062533,8063242..8064223,8064283..8064821); ID=FBpp0087095; name=Cct5-PA; parent=FBgn0010621,FBtr0087987; dbxref=FlyBase:FBpp0087095,FlyBase_Annotation_IDs:CG8439-PA,GB_protein:AAF58565.1,GB_protein:AAF58565; MD5=6e68c870a421bfeb8e938b9a0fd0f9f0; length=542; release=r5.4; species=Dmel;	FBpp0087095 (+1)	59 kDa	2
type=protein; loc=3L:join(21825979..21826077,21826280..21827929,21828171..21828329,21829083..21829235); ID=FBpp0088542; name=Nopp140-PB; parent=FBgn0037137,FBtr0089579; dbxref=FlyBase_Annotation_IDs:CG7421-PB,FlyBase:FBpp0088542,GB_protein:AAF51789.2,GB_protein:AAF51789; MD5=26422b442d81871bcfe5726d80a4d007; length=686; release=r5.4; species=Dmel;	FBpp0088542	71 kDa	2
type=protein; loc=3L:8950047..8950595; ID=FBpp0076238; name=mRpL12-PA; parent=FBgn0011787,FBtr0076511; dbxref=FlyBase:FBpp0076238,FlyBase_Annotation_IDs:CG5012-PA,GB_protein:AAF50348.1,GB_protein:AAF50348; MD5=78fc367a1ece1859ab32efbef3b3f4e5; length=182; release=r5.4; species=Dmel;	FBpp0076238	20 kDa	2
type=protein; loc=3L:join(16123009..16123383,16123606..16123803); ID=FBpp0075209; name=SsRbeta-PA; parent=FBgn0011016,FBtr0075453; dbxref=FlyBase:FBpp0075209,FlyBase_Annotation_IDs:CG5474-PA,GB_protein:AAF49532.2,GB_protein:AAF49532; MD5=69a934f5849f30f4841b8ea53654bf24; length=190; release=r5.4; species=Dmel;	FBpp0075209	21 kDa	2
type=protein; loc=2R:join(18742040..18742052,18742170..18742381,18742968..18743165); ID=FBpp0071808; name=RpL23-PA; parent=FBgn0010078,FBtr0071897; dbxref=GB_protein:AAF46914.1,FlyBase:FBpp0071808,FlyBase_Annotation_IDs:CG3661-PA,GB_protein:AAF46914; MD5=91472336627593eb0a972b29a50a5e93; length=140; release=r5.4; species=Dmel;	FBpp0071808	15 kDa	2
type=protein; loc=X:join(20529440..20529907,20530852..20531670,20532005..20532280); ID=FBpp0076968; name=Cyp6v1-PA; parent=FBgn0031126,FBtr0077276; dbxref=GB_protein:AAF50889.1,FlyBase:FBpp0076968,FlyBase_Annotation_IDs:CG1829-PA,GB_protein:AAF50889; MD5=706d4578d22f0d4c6f0e47c34cd14a5b; length=520; release=r5.4; species=Dmel;	FBpp0076968	61 kDa	2
type=protein; loc=2R:complement(3540041..3541342); ID=FBpp0088021; name=Rpt1-PA; parent=FBgn0028687,FBtr0088947; dbxref=GB_protein:AAF59219.1,FlyBase:FBpp0088021,FlyBase_Annotation_IDs:CG1341-PA,GB_protein:AAF59219; MD5=76480cb616eeeb3d35baf21492c93f5f; length=433; release=r5.4; species=Dmel;	FBpp0088021	49 kDa	2
type=protein; loc=3L:join(8455141..8455203,8456104..8456337,8456401..8461174,8461235..8461358,8461439..8461583,8461644..8461804,8462510..8462593,8462665..8462791,8463254..8463287,8463385..8463479,8463540..8463583,8463855..8463870); ID=FBpp0076343; name=Gug-PA; parent=FBgn0010825,FBtr0076616; dbxref=FlyBase:FBpp0076343,FlyBase_Annotation_IDs:CG6964-PA,GB_protein:AAN12008.1,GB_protein:AAN12008; MD5…	FBpp0076343 (+3)	208 kDa	2
type=protein; loc=3R:complement(8253610..8254506,8254568..8254696,8254759..8254923); ID=FBpp0082066; name=CG5641-PA; parent=FBgn0038046,FBtr0082594; dbxref=FlyBase:FBpp0082066,FlyBase_Annotation_IDs:CG5641-PA,GB_protein:AAF54812.1,GB_protein:AAF54812; MD5=cbaed7807f4668e65216901e27b2ba9d; length=396; release=r5.4; species=Dmel;	FBpp0082066	44 kDa	2
type=protein; loc=2L:join(5543332..5543794,5544038..5544741,5544807..5545508); ID=FBpp0078733; name=Lam-PA; parent=FBgn0002525,FBtr0079100; dbxref=FlyBase:FBpp0078733,FlyBase_Annotation_IDs:CG6944-PA,GB_protein:AAF52262.1,GB_protein:AAF52262; MD5=3c317e8fc67e7c24cc1bba84fa2623e5; length=622; release=r5.4; species=Dmel;	FBpp0078733	71 kDa	2
type=protein; loc=3L:complement(15963477..15964333,15964394..15965185,15965259..15968196,15975223..15975299,15975368..15975608); ID=FBpp0075278; name=brm-PC; parent=FBgn0000212,FBtr0075523; dbxref=FlyBase:FBpp0075278,FlyBase_Annotation_IDs:CG5942-PC,GB_protein:AAN11773.1,GB_protein:AAN11773; MD5=8331fa585b2497b233bbce8a051ea849; length=1634; release=r5.4; species=Dmel;	FBpp0075278 (+3)	185 kDa	2
type=protein; loc=3R:complement(17182166..17182426,17182533..17182690,17200782..17201634,17202324..17202463,17202541..17202754); ID=FBpp0083467; name=mod(mdg4)-PI; parent=FBgn0002781,FBtr0084068; dbxref=FlyBase:FBpp0083467,FlyBase_Annotation_IDs:CG32491-PI,GB_protein:AAN13866.1,GB_protein:AAN13866; MD5=0896cb5468e7d830d149eac47fab4ad5; length=541; release=r5.4; species=Dmel;	FBpp0083467	59 kDa	2
