# Supplementary material for: A Cross-Species Study of PI3K Protein-Protein Interactions Reveals the Direct Interaction of P85 and SHP2
Source: Sci Rep. 2016 Feb 3;6:20471. doi: 10.1038/srep20471 (PMC4738311; doi:10.1038/srep20471)
Supplement: Supplementary Dataset 4 [file srep20471-s4.xls]

## Sheet: Spectrum Count Report for human
#	Visible?	Identified Proteins (82)	Accession Number	Molecular Weight	Rabbit serum IgG IP 6054 H929	Rabbit serum IgG IP 6056 H929	Rabbit serum IgG IP 6174 H929
END OF FILE1	TRUE	Myosin-9 OS=Homo sapiens GN=MYH9 PE=1 SV=4	MYH9_HUMAN	227 kDa	172	275	141
2	TRUE	Ig gamma chain C region OS=Oryctolagus cuniculus PE=1 SV=1	IGHG_RABIT	35 kDa	20	19	39
3	TRUE	Myosin-10 OS=Homo sapiens GN=MYH10 PE=1 SV=3	MYH10_HUMAN	229 kDa	10	49	21
4	TRUE	Plectin-1 OS=Homo sapiens GN=PLEC1 PE=1 SV=3	PLEC1_HUMAN	532 kDa	0	0	61
5	TRUE	Clathrin heavy chain 1 OS=Bos taurus GN=CLTC PE=1 SV=1	CLH1_BOVIN (+2)	192 kDa	13	4	29
6	TRUE	Filamin-A OS=Homo sapiens GN=FLNA PE=1 SV=4	FLNA_HUMAN	281 kDa	0	0	47
7	TRUE	Spectrin alpha chain, brain OS=Homo sapiens GN=SPTAN1 PE=1 SV=3	SPTA2_HUMAN	285 kDa	0	0	43
8	TRUE	Spectrin beta chain, brain 1 OS=Homo sapiens GN=SPTBN1 PE=1 SV=2	SPTB2_HUMAN	275 kDa	3	0	40
9	TRUE	Serum albumin OS=Bos taurus GN=ALB PE=1 SV=4	ALBU_BOVIN	69 kDa	17	9	12
10	TRUE	Aminopeptidase N OS=Homo sapiens GN=ANPEP PE=1 SV=4	AMPN_HUMAN	110 kDa	3	10	25
11	TRUE	Alpha-actinin-4 OS=Homo sapiens GN=ACTN4 PE=1 SV=2	ACTN4_HUMAN (+1)	105 kDa	0	3	32
12	TRUE	Myosin-Ib OS=Homo sapiens GN=MYO1B PE=1 SV=3	MYO1B_HUMAN	132 kDa	4	11	19
13	TRUE	Heat shock cognate 71 kDa protein OS=Bos taurus GN=HSPA8 PE=1 SV=2	HSP7C_BOVIN (+7)	71 kDa	3	4	16
14	TRUE	Myosin phosphatase Rho-interacting protein OS=Homo sapiens GN=MPRIP PE=1 SV=3	MPRIP_HUMAN	117 kDa	0	7	17
15	TRUE	Drebrin OS=Homo sapiens GN=DBN1 PE=1 SV=4	DREB_HUMAN	71 kDa	0	1	22
16	TRUE	Ig kappa-b4 chain C region OS=Oryctolagus cuniculus PE=1 SV=1	KAC4_RABIT	11 kDa	4	5	12
17	TRUE	Myosin-Ic OS=Homo sapiens GN=MYO1C PE=1 SV=3	MYO1C_HUMAN	122 kDa	0	7	12
18	TRUE	Ankycorbin OS=Homo sapiens GN=RAI14 PE=1 SV=2	RAI14_HUMAN	110 kDa	0	4	15
19	TRUE	Keratin, type I cytoskeletal 9 OS=Homo sapiens GN=KRT9 PE=1 SV=2	K1C9_HUMAN	62 kDa	8	9	2
20	TRUE	Actin, cytoplasmic type 5 OS=Gallus gallus PE=3 SV=1	ACT5_CHICK (+1)	42 kDa	1	3	13
21	TRUE	Keratin, type I cytoskeletal 10 OS=Homo sapiens GN=KRT10 PE=1 SV=4	K1C10_HUMAN	60 kDa	7	7	0
22	TRUE	Myoferlin OS=Homo sapiens GN=MYOF PE=1 SV=1	MYOF_HUMAN	235 kDa	0	5	10
23	TRUE	Filamin-B OS=Homo sapiens GN=FLNB PE=1 SV=1	FLNB_HUMAN	278 kDa	0	0	13
24	TRUE	Keratin, type II cytoskeletal 2 epidermal OS=Homo sapiens GN=KRT2 PE=1 SV=1	K22E_HUMAN	66 kDa	9	5	0
25	TRUE	Ras GTPase-activating-like protein IQGAP1 OS=Homo sapiens GN=IQGAP1 PE=1 SV=1	IQGA1_HUMAN	189 kDa	0	0	13
26	TRUE	78 kDa glucose-regulated protein OS=Homo sapiens GN=HSPA5 PE=1 SV=2	GRP78_HUMAN (+1)	72 kDa	0	2	8
27	TRUE	Trypsin OS=Sus scrofa PE=1 SV=1	TRYP_PIG	24 kDa	5	5	2
28	TRUE	Keratin, type II cytoskeletal 1 OS=Homo sapiens GN=KRT1 PE=1 SV=6	K2C1_HUMAN (+1)	66 kDa	7	2	1
29	TRUE	Protein flightless-1 homolog OS=Homo sapiens GN=FLII PE=1 SV=2	FLII_HUMAN	145 kDa	0	6	6
30	TRUE	Neuroblast differentiation-associated protein AHNAK OS=Homo sapiens GN=AHNAK PE=1 SV=2	AHNK_HUMAN	629 kDa	0	0	11
31	TRUE	Vimentin OS=Cercopithecus aethiops GN=VIM PE=1 SV=3	VIME_CERAE (+2)	54 kDa	0	0	11
32	TRUE	Cytospin-A OS=Homo sapiens GN=CYTSA PE=1 SV=1	CYTSA_HUMAN (+1)	125 kDa	0	4	5
33	TRUE	Protein phosphatase 1 regulatory subunit 12A OS=Homo sapiens GN=PPP1R12A PE=1 SV=1	MYPT1_HUMAN	115 kDa	0	2	8
34	TRUE	Transitional endoplasmic reticulum ATPase OS=Bos taurus GN=VCP PE=1 SV=1	TERA_BOVIN (+4)	89 kDa	0	0	10
35	TRUE	Nucleolin OS=Homo sapiens GN=NCL PE=1 SV=3	NUCL_HUMAN (+2)	77 kDa	0	2	5
36	TRUE	Leucine-rich PPR motif-containing protein, mitochondrial OS=Homo sapiens GN=LRPPRC PE=1 SV=3	LPPRC_HUMAN	158 kDa	0	2	7
37	TRUE	Brain acid soluble protein 1 OS=Homo sapiens GN=BASP1 PE=1 SV=2	BASP_HUMAN	23 kDa	0	1	8
38	TRUE	Caldesmon OS=Homo sapiens GN=CALD1 PE=1 SV=2	CALD1_HUMAN	93 kDa	0	0	8
39	TRUE	Splicing factor, proline- and glutamine-rich OS=Homo sapiens GN=SFPQ PE=1 SV=2	SFPQ_HUMAN	76 kDa	0	0	9
40	TRUE	Alpha-actinin-1 OS=Bos taurus GN=ACTN1 PE=2 SV=1	ACTN1_BOVIN (+2)	103 kDa	0	0	9
41	TRUE	Supervillin OS=Homo sapiens GN=SVIL PE=1 SV=1	SVIL_HUMAN	248 kDa	0	0	9
42	TRUE	Heat shock protein HSP 90-alpha OS=Bos taurus GN=HSP90AA1 PE=2 SV=3	HS90A_BOVIN (+7)	85 kDa	0	0	6
43	TRUE	Catenin alpha-1 OS=Homo sapiens GN=CTNNA1 PE=1 SV=1	CTNA1_HUMAN	100 kDa	0	4	3
44	TRUE	Stress-70 protein, mitochondrial OS=Homo sapiens GN=HSPA9 PE=1 SV=2	GRP75_HUMAN (+1)	74 kDa	1	0	7
45	TRUE	CD109 antigen OS=Homo sapiens GN=CD109 PE=1 SV=2	CD109_HUMAN	162 kDa	0	0	8
46	TRUE	AP-1 complex subunit beta-1 OS=Bos taurus GN=AP2B1 PE=2 SV=1	AP1B1_BOVIN (+4)	106 kDa	1	1	4
47	TRUE	Major vault protein OS=Homo sapiens GN=MVP PE=1 SV=4	MVP_HUMAN (+1)	99 kDa	3	3	1
48	TRUE	5'-nucleotidase OS=Homo sapiens GN=NT5E PE=1 SV=1	5NTD_HUMAN	63 kDa	0	4	3
49	TRUE	Protein LAP2 OS=Homo sapiens GN=ERBB2IP PE=1 SV=2	LAP2_HUMAN	158 kDa	0	4	3
50	TRUE	Myosin-9 OS=Canis familiaris GN=MYH9 PE=2 SV=1	MYH9_CANFA	226 kDa	2	5	0
51	TRUE	Myosin-14 OS=Homo sapiens GN=MYH14 PE=1 SV=1	MYH14_HUMAN	228 kDa	0	5	1
52	TRUE	Talin-1 OS=Homo sapiens GN=TLN1 PE=1 SV=3	TLN1_HUMAN	270 kDa	0	0	7
53	TRUE	Myosin-XVIIIa OS=Homo sapiens GN=MYO18A PE=1 SV=3	MY18A_HUMAN	233 kDa	0	0	7
54	TRUE	LIM domain and actin-binding protein 1 OS=Homo sapiens GN=LIMA1 PE=1 SV=1	LIMA1_HUMAN	85 kDa	0	3	3
55	TRUE	Myosin light chain kinase, smooth muscle OS=Homo sapiens GN=MYLK PE=1 SV=3	MYLK_HUMAN	211 kDa	0	0	6
56	TRUE	Uveal autoantigen with coiled-coil domains and ankyrin repeats OS=Homo sapiens GN=UACA PE=1 SV=2	UACA_HUMAN	163 kDa	0	0	6
57	TRUE	Elongation factor 2 OS=Bos taurus GN=EEF2 PE=2 SV=3	EF2_BOVIN (+3)	95 kDa	0	0	6
58	TRUE	Melanotransferrin OS=Homo sapiens GN=MFI2 PE=1 SV=1	TRFM_HUMAN	80 kDa	0	6	0
59	TRUE	LIM and calponin homology domains-containing protein 1 OS=Homo sapiens GN=LIMCH1 PE=1 SV=3	LIMC1_HUMAN	122 kDa	0	1	4
60	TRUE	Src substrate cortactin OS=Homo sapiens GN=CTTN PE=1 SV=2	SRC8_HUMAN	62 kDa	0	0	5
61	TRUE	Calnexin OS=Homo sapiens GN=CANX PE=1 SV=2	CALX_HUMAN (+1)	68 kDa	0	0	5
62	TRUE	Catenin beta-1 OS=Bos taurus GN=CTNNB1 PE=2 SV=1	CTNB1_BOVIN (+3)	86 kDa	0	0	4
63	TRUE	Ig mu chain C region secreted form OS=Oryctolagus cuniculus PE=2 SV=1	IGHM_RABIT	50 kDa	1	3	0
64	TRUE	Cadherin-2 (Fragment) OS=Bos taurus GN=CDH2 PE=2 SV=1	CADH2_BOVIN (+6)	97 kDa	0	1	3
65	TRUE	Serotransferrin OS=Bos taurus GN=TF PE=2 SV=1	TRFE_BOVIN	78 kDa	3	1	0
66	TRUE	1-phosphatidylinositol-4,5-bisphosphate phosphodiesterase delta-3 OS=Homo sapiens GN=PLCD3 PE=1 SV=3	PLCD3_HUMAN	89 kDa	0	3	1
67	TRUE	LIM domain only protein 7 OS=Homo sapiens GN=LMO7 PE=1 SV=2	LMO7_HUMAN	193 kDa	0	1	3
68	TRUE	Fatty acid synthase OS=Homo sapiens GN=FASN PE=1 SV=2	FAS_HUMAN	273 kDa	0	0	4
69	TRUE	Desmoglein-2 OS=Homo sapiens GN=DSG2 PE=1 SV=2	DSG2_HUMAN	122 kDa	0	0	4
70	TRUE	Heat shock 70 kDa protein 4 OS=Canis familiaris GN=HSPA4 PE=1 SV=1	HSP74_CANFA (+2)	94 kDa	0	0	4
71	TRUE	Neprilysin OS=Homo sapiens GN=MME PE=1 SV=2	NEP_HUMAN	86 kDa	0	4	0
72	TRUE	Endoplasmin OS=Homo sapiens GN=HSP90B1 PE=1 SV=1	ENPL_HUMAN (+2)	92 kDa	0	0	4
73	TRUE	Pyruvate kinase muscle isozyme OS=Gallus gallus GN=PKM2 PE=2 SV=2	KPYK_CHICK	58 kDa	0	0	4
74	TRUE	Eukaryotic translation initiation factor 4 gamma 1 OS=Homo sapiens GN=EIF4G1 PE=1 SV=3	IF4G1_HUMAN	176 kDa	0	0	3
75	TRUE	Filamin-C OS=Homo sapiens GN=FLNC PE=1 SV=2	FLNC_HUMAN (+1)	291 kDa	0	0	3
76	TRUE	Moesin OS=Homo sapiens GN=MSN PE=1 SV=3	MOES_HUMAN	68 kDa	0	0	3
77	TRUE	Exportin-1 OS=Homo sapiens GN=XPO1 PE=1 SV=1	XPO1_HUMAN	123 kDa	0	0	3
78	TRUE	Coronin-1C OS=Homo sapiens GN=CORO1C PE=1 SV=1	COR1C_HUMAN	53 kDa	0	0	3
79	TRUE	Caprin-1 OS=Homo sapiens GN=CAPRIN1 PE=1 SV=2	CAPR1_HUMAN	78 kDa	0	0	3
80	TRUE	Vinculin OS=Homo sapiens GN=VCL PE=1 SV=4	VINC_HUMAN (+2)	124 kDa	0	0	3
81	TRUE	Golgi apparatus protein 1 OS=Homo sapiens GN=GLG1 PE=1 SV=2	GSLG1_HUMAN	135 kDa	0	0	3
82	TRUE	Serum deprivation-response protein OS=Homo sapiens GN=SDPR PE=1 SV=3	SDPR_HUMAN	47 kDa	0	3	0
END OF FILE
