# Supplementary material for: A Cross-Species Study of PI3K Protein-Protein Interactions Reveals the Direct Interaction of P85 and SHP2
Source: Sci Rep. 2016 Feb 3;6:20471. doi: 10.1038/srep20471 (PMC4738311; doi:10.1038/srep20471)
Supplement: Supplementary Dataset 5 [file srep20471-s5.xls]

## Sheet: Fly_Human_PI3K
Drosophila Proteins	Drosophila Accession Number	Drosophila Molecular Weight	Human Proteins	Human Accession Number	Human Molecular Weight	Fly Chico_IRS I10	Fly Chico_IRS basal	Fly Ins Rec I10	Fly Ins Rec I30	Fly Ins Rec basal	Fly Pi3k92e_p110 Ins10	Fly Pi3k92e_p110 basal	Fly Pi3k92E/p110 Ins/Basal	Fly p85 Ins10	Fly p85 basal	Fly Pi3k21B/p85 Ins/Basal	Human p85IP Serum+Imatinib H1703	Human p85IP Serum H929	Human p85IP starved H929	Human p85IP norm serum A549	Human p85IP starved MM8226	Human p85IP Serum+bortezomib MM8226	Human p85IP Serum+gefitinib HCC827	Human p85IP Serum HCC827	Human p85IP Serum+gefitinib+HGF HCC827	Human p85IP Serum H1993	Human p85IP Serum+PHA665752 H1993	Human p85IP Serum EBC-1	Human p85IP Serum+PHA665752 EBC-1	Human p85IP Serum 8226	Human p85IP Serum H929 (2)	Human p85IP Serum H1703
type=protein; loc=2R:complement(9868053..9870740); ID=FBpp0086732; name=CG13350-PA; parent=FBgn0033890,FBtr0087606; dbxref=GB_protein:AAF58306.1,FlyBase:FBpp0086732,FlyBase_Annotation_IDs:CG13350-PA,GB_protein:AAF58306; MD5=4954e97534c3a886a7d77407b117e2b0; length=895; release=r5.4; species=Dmel;	FBpp0086732	97 kDa	WD repeat and HMG-box DNA-binding protein 1	WDHD1	126 kDa	0	0	0	0	20	4	5	-1.25	1	3	-3	0	0	0	0	0	0	0	0	0	0	0	5	4	0	0	0
type=protein; loc=2L:complement(10847868..10848168,10848241..10848468,10848544..10848863); ID=FBpp0079771; name=porin-PA; parent=FBgn0004363,FBtr0080182; dbxref=FlyBase_Annotation_IDs:CG6647-PA,FlyBase:FBpp0079771,GB_protein:AAF53022.1,GB_protein:AAF53022; MD5=e98fb50e922a689b02694297d58c4742; length=282; release=r5.4; species=Dmel;	FBpp0079771	31 kDa	Voltage-dependent anion-selective channel protein 2	VDAC2	32 kDa	0	0	0	0	0	1	1	1	1	4	-4	0	0	0	0	1	0	0	0	0	0	0	0	0	0	0	0
type=protein; loc=3L:join(18866050..18866278,18866462..18870879); ID=FBpp0074831; name=Ugt-PA; parent=FBgn0014075,FBtr0075064; dbxref=FlyBase:FBpp0074831,FlyBase_Annotation_IDs:CG6850-PA,GB_protein:AAF49220.1,GB_protein:AAF49220; MD5=2dfd4966e4c117b3d3bbf27dbfd2a6f9; length=1548; release=r5.4; species=Dmel;	FBpp0074831	174 kDa	UDP-glucose:glycoprotein glucosyltransferase 1	UGGG1	177 kDa	0	3	0	0	0	3	4	-1.33333	1	1	1	0	0	0	0	0	3	0	0	0	0	0	0	0	2	0	0
type=protein; loc=2L:join(10409731..10410051,10410241..10410390); ID=FBpp0079606; name=RpS27A-PA; parent=FBgn0003942,FBtr0080016; dbxref=FlyBase:FBpp0079606,FlyBase_Annotation_IDs:CG5271-PA,GB_protein:AAF52941.1,GB_protein:AAF52941; MD5=7371c2dfa1a71af74897f40e692cbc65; length=156; release=r5.4; species=Dmel;	FBpp0079606	18 kDa	Ubiquitin	UBIQ	9 kDa	2	0	0	0	0	2	2	1	2	1	2	0	1	0	1	6	12	0	0	1	2	2	1	2	5	0	0
type=protein; loc=X:join(1988438..1988451,1989043..1989230,1989303..1989429,2002413..2002575,2003268..2003447,2003516..2003633,2003762..2004699,2004778..2004868,2004983..2005172,2005238..2005656,2005737..2005834); ID=FBpp0070362; name=csw-PA; parent=FBgn0000382,FBtr0070378; dbxref=FlyBase:FBpp0070362,FlyBase_Annotation_IDs:CG3954-PA,GB_protein:AAF45724.2,GB_protein:AAF45724; MD5=aa2ae12e8b75d5426…	FBpp0070362	92 kDa	Tyrosine-protein phosphatase non-receptor type 11	PTN11 (SHP2)	68 kDa	2	0	0	0	0	1	1	1	12	1	12	0	0	0	0	0	0	0	0	0	0	0	2	0	0	0	0
type=protein; loc=X:complement(4005262..4005617,4005676..4007500,4007578..4007637); ID=FBpp0070637; name=CG6133-PA; parent=FBgn0026079,FBtr0070669; dbxref=FlyBase:FBpp0070637,FlyBase_Annotation_IDs:CG6133-PA,GB_protein:AAF45921.1,GB_protein:AAF45921; MD5=2a0665242cefb50e11ab6f510c69ddd7; length=746; release=r5.4; species=Dmel;	FBpp0070637	84 kDa	tRNA (cytosine-5-)-methyltransferase NSUN2	NSUN2	86 kDa	0	3	0	0	0	2	1	2	1	1	1	0	0	0	0	0	0	1	0	0	1	2	0	0	0	0	0
type=protein; loc=3R:complement(2903975..2904129,2904544..2904741,2904976..2905177,2905686..2905931); ID=FBpp0081156; name=Aly-PA; parent=FBgn0010774,FBtr0081642; dbxref=FlyBase:FBpp0081156,FlyBase_Annotation_IDs:CG1101-PA,GB_protein:AAF54070.1,GB_protein:AAF54070; MD5=a6e9462c9ef48720251002e6880d3a12; length=266; release=r5.4; species=Dmel;	FBpp0081156	28 kDa	THO complex subunit 4	THOC4	27 kDa	0	0	0	1	1	1	1	1	1	2	-2	0	0	0	0	1	1	0	0	0	0	0	0	0	4	0	0
type=protein; loc=3R:complement(11794108..11794232,11794297..11795316,11795604..11795814,11795877..11796651,11796715..11797045,11797096..11798020,11798201..11798326,11798418..11798534); ID=FBpp0082692; name=mor-PA; parent=FBgn0002783,FBtr0083238; dbxref=FlyBase:FBpp0082692,FlyBase_Annotation_IDs:CG18740-PA,GB_protein:AAF55259.3,GB_protein:AAF55259; MD5=b529dc73424dcb5e609c4d7d84a570c3; length=120…	FBpp0082692	131 kDa	SWI/SNF complex subunit SMARCC2	SMRC2	133 kDa	0	0	0	0	0	3	1	3	1	3	-3	0	0	0	1	1	3	0	0	0	0	1	0	0	0	0	0
type=protein; loc=2R:complement(15279904..15280083,15280144..15280294,15280351..15281948,15283192..15283248); ID=FBpp0085736; name=Scs-fp-PB; parent=FBgn0017539,FBtr0086552; dbxref=FlyBase:FBpp0085736,FlyBase_Annotation_IDs:CG17246-PB,GB_protein:AAM70849.1,GB_protein:AAM70849; MD5=b44908b45d9ed755369d3069e3c751b9; length=661; release=r5.4; species=Dmel;	FBpp0085736	72 kDa	Succinate dehydrogenase [ubiquinone] flavoprotein subunit, mitochondrial	DHSA	73 kDa	0	0	0	0	0	1	1	1	1	2	-2	0	0	0	1	0	0	0	0	2	0	0	0	0	1	0	0
type=protein; loc=X:join(16255731..16256087,16257391..16258663,16259238..16259546,16259620..16259675,16260937..16261044); ID=FBpp0074011; name=nonA-PA; parent=FBgn0004227,FBtr0074232; dbxref=FlyBase_Annotation_IDs:CG4211-PA,FlyBase:FBpp0074011,GB_protein:AAF48597.2,GB_protein:AAF48597; MD5=3db46fb606889bf3705432380be6276e; length=700; release=r5.4; species=Dmel;	FBpp0074011	77 kDa	Splicing factor, proline- and glutamine-rich	SFPQ	76 kDa	0	3	1	4	18	26	12	2.16667	23	26	-1.13043	0	2	3	3	10	3	4	3	2	6	6	0	0	4	1	0
type=protein; loc=3R:complement(12166376..12166484,12166544..12166668,12166951..12167320,12167450..12167613); ID=FBpp0082724; name=SF2-PA; parent=FBgn0040284,FBtr0083272; dbxref=FlyBase:FBpp0082724,FlyBase_Annotation_IDs:CG6987-PA,GB_protein:AAF55300.1,GB_protein:AAF55300; MD5=f99c9d094c02395d6120cd763080049a; length=255; release=r5.4; species=Dmel;	FBpp0082724	28 kDa	Splicing factor, arginine/serine-rich 1	SFRS1	28 kDa	5	5	1	3	4	1	1	1	1	1	1	0	0	0	0	2	0	0	0	0	0	0	0	0	1	0	0
type=protein; loc=2L:join(8366311..8366394,8367096..8367249,8367312..8367730,8367797..8367871,8367931..8368696,8368758..8369030,8369716..8369720); ID=FBpp0099974; name=Pp2A-29B-PA; parent=FBgn0005776,FBtr0005088; dbxref=FlyBase_Annotation_IDs:CG17291-PA,FlyBase:FBpp0099974,GB_protein:AAF52650.2,GB_protein:AAF52650; MD5=c072439796746b65f5c4ef39d632ece4; length=591; release=r5.4; species=Dmel;	FBpp0099974	65 kDa	Serine/threonine-protein phosphatase 2A 65 kDa regulatory subunit A alpha isoform	2AAA	65 kDa	4	6	0	0	1	3	1	3	1	1	1	0	0	0	0	2	1	0	0	0	0	0	0	0	1	0	0
type=protein; loc=3R:join(9474791..9476219,9476531..9476781,9476896..9477288); ID=FBpp0082264; name=rin-PA; parent=FBgn0015778,FBtr0082796; dbxref=GB_protein:AAF54965.2,FlyBase:FBpp0082264,FlyBase_Annotation_IDs:CG9412-PA,GB_protein:AAF54965.3,GB_protein:AAF54965; MD5=3d141bc378bcfd81dcc7417d76d5dc94; length=690; release=r5.4; species=Dmel;	FBpp0082264 (+4)	75 kDa	Ras GTPase-activating protein-binding protein 2	G3BP2	54 kDa	3	0	0	1	8	9	7	1.28571	3	3	1	0	0	0	0	1	0	0	0	0	0	0	0	0	0	0	0
type=protein; loc=2R:complement(9743926..9744002,9744058..9744845,9744915..9745848,9745912..9745990); ID=FBpp0086767; name=tum-PA; parent=FBgn0086356,FBtr0087641; dbxref=FlyBase:FBpp0086767,FlyBase_Annotation_IDs:CG13345-PA,GB_protein:AAF58324.1,GB_protein:AAF58324; MD5=5cd3c95c6f5f3fe59c08c145ba628fab; length=625; release=r5.4; species=Dmel;	FBpp0086767	70 kDa	Rac GTPase-activating protein 1	RGAP1	71 kDa	0	0	0	0	0	1	1	1	2	3	-1.5	0	0	0	0	0	0	0	0	0	0	0	2	3	0	0	1
type=protein; loc=3L:join(1518674..1518796,1519947..1520763,1521134..1522458,1522522..1522644,1522707..1522919); ID=FBpp0072581; name=Psa-PD; parent=FBgn0035226,FBtr0072697; dbxref=FlyBase:FBpp0072581,FlyBase_Annotation_IDs:CG1009-PD,GB_protein:AAN11483.1,GB_protein:AAN11483; MD5=b3c221aecf56a0f7e64c45678258d23a; length=866; release=r5.4; species=Dmel;	FBpp0072581 (+5)	99 kDa	Puromycin-sensitive aminopeptidase	PSA	103 kDa	0	0	0	0	0	2	1	2	1	1	1	0	0	0	0	1	0	3	2	0	0	1	0	0	0	0	0
type=protein; loc=3L:join(16046406..16046660,16055231..16055343,16055408..16055962,16056185..16056273,16056986..16057099,16057327..16057417,16059123..16059209,16059285..16059413,16059713..16059929,16061213..16062043,16063220..16063364,16063428..16063670,16063933..16064030,16064209..16064271,16070082..16070224,16070292..16070382,16070823..16070909,16073859..16073945); ID=FBpp0075196; name=Mbs-PC; …	FBpp0075196	124 kDa	Protein phosphatase 1 regulatory subunit 12A	MYPT1	112 kDa	2	3	0	1	0	4	3	1.33333	1	1	1	0	0	0	3	0	0	0	0	0	0	0	0	0	0	0	0
type=protein; loc=3L:complement(15963477..15964333,15964394..15965185,15965259..15968196,15975223..15975299,15975368..15975608); ID=FBpp0075278; name=brm-PC; parent=FBgn0000212,FBtr0075523; dbxref=FlyBase:FBpp0075278,FlyBase_Annotation_IDs:CG5942-PC,GB_protein:AAN11773.1,GB_protein:AAN11773; MD5=8331fa585b2497b233bbce8a051ea849; length=1634; release=r5.4; species=Dmel;	FBpp0075278	185 kDa	Probable global transcription activator SNF2L4	SMCA4	185 kDa	0	0	0	1	1	2	1	2	1	1	1	0	0	0	0	0	0	1	0	0	0	0	0	0	0	0	0
type=protein; loc=2R:complement(8041882..8044826,8044890..8045181,8045260..8045436,8045498..8045648,8045715..8046288,8046512..8046704,8046767..8047818,8047876..8048093,8048152..8048571,8048852..8048977,8049040..8049252,8049313..8049528,8049585..8050198); ID=FBpp0087124; name=prp8-PA; parent=FBgn0033688,FBtr0088016; dbxref=FlyBase:FBpp0087124,FlyBase_Annotation_IDs:CG8877-PA,GB_protein:AAF58573.1,…	FBpp0087124	280 kDa	Pre-mRNA-processing-splicing factor 8	PRP8	274 kDa	4	2	0	1	2	3	1	3	1	1	1	0	0	0	1	3	3	2	1	0	0	0	0	1	1	0	0
type=protein; loc=2R:complement(14334972..14335116,14336977..14338330,14338395..14338413); ID=FBpp0085902; name=Gbp-PA; parent=FBgn0013969,FBtr0086723; dbxref=FlyBase:FBpp0085902,FlyBase_Annotation_IDs:CG5519-PA,GB_protein:AAF57684.1,GB_protein:AAF57684; MD5=0c3487754cd63a1e17f46fe83bb9ed50; length=505; release=r5.4; species=Dmel;	FBpp0085902	55 kDa	Pre-mRNA-processing factor 19	PRP19	55 kDa	3	4	0	4	2	4	1	4	3	2	1.5	0	0	0	0	1	0	0	0	0	0	0	0	0	0	0	0
type=protein; loc=3R:complement(16455469..16455597,16455661..16455780,16455849..16456019,16456079..16456385,16456442..16457029,16457231..16457437,16457500..16459244); ID=FBpp0083348; name=Pi3K92E-PA; parent=FBgn0015279,FBtr0083940; dbxref=FlyBase:FBpp0083348,FlyBase_Annotation_IDs:CG4141-PA,GB_protein:AAF55792.1,GB_protein:AAF55792; MD5=3af9bc06a7c1bc81aaa07d01cd7141db; length=1088; release=r5.4;…	FBpp0083348	127 kDa	Phosphatidylinositol-4,5-bisphosphate 3-kinase catalytic subunit beta isoform	PK3CB	123 kDa	45	0	10	7	0	217	177	1.22599	137	117	1.17094	2	2	3	1	18	15	39	33	22	5	5	97	115	36	5	0
type=protein; loc=2L:join(298403..298403,299033..299918,302026..302659); ID=FBpp0077791; name=Pi3K21B-PA; parent=FBgn0020622,FBtr0078132; dbxref=FlyBase:FBpp0077791,FlyBase_Annotation_IDs:CG2699-PA,GB_protein:AAF51510.2,GB_protein:AAF51510; MD5=e2b8a06e02cbc1b27029f16cb23aef7c; length=506; release=r5.4; species=Dmel;	FBpp0077791	57 kDa	Phosphatidylinositol 3-kinase regulatory subunit gamma	P55G (P85 subunit)	54 kDa (84 kDa)	9	0	9	4	0	81	71	1.14085	141	143	-1.01418	0	0	0	0	9	13	0	0	0	0	0	1	0	13	0	0
type=protein; loc=3L:join(21825979..21826077,21826280..21827929,21828171..21828329,21829083..21829235); ID=FBpp0088542; name=Nopp140-PB; parent=FBgn0037137,FBtr0089579; dbxref=FlyBase_Annotation_IDs:CG7421-PB,FlyBase:FBpp0088542,GB_protein:AAF51789.2,GB_protein:AAF51789; MD5=26422b442d81871bcfe5726d80a4d007; length=686; release=r5.4; species=Dmel;	FBpp0088542	71 kDa	Nucleolar phosphoprotein p130	NOLC1	74 kDa	11	4	1	4	0	1	1	1	1	1	1	0	0	0	0	1	1	0	0	0	0	0	0	0	0	0	2
type=protein; loc=3L:complement(12115207..12115254,12115776..12115873,12115937..12116674,12117812..12117986); ID=FBpp0075759; name=yps-PA; parent=FBgn0022959,FBtr0076027; dbxref=FlyBase:FBpp0075759,FlyBase_Annotation_IDs:CG5654-PA,GB_protein:AAF49961.3,GB_protein:AAF49961; MD5=e40bca2842ecf7b30a38c770d1369348; length=352; release=r5.4; species=Dmel;	FBpp0075759	38 kDa	Nuclease-sensitive element-binding protein 1	YBOX1	36 kDa	8	9	1	2	0	9	5	1.8	5	6	-1.2	0	4	6	0	5	4	2	0	2	0	0	2	0	10	1	0
type=protein; loc=2R:complement(8647367..8648020); ID=FBpp0086971; name=Nacalpha-PB; parent=FBgn0086904,FBtr0087858; dbxref=FlyBase:FBpp0086971,FlyBase_Annotation_IDs:CG8759-PB,GB_protein:AAF58457.1,GB_protein:AAF58457; MD5=6cf34b56a6783d3da562f1ee380609de; length=217; release=r5.4; species=Dmel;	FBpp0086971	23 kDa	Nascent polypeptide-associated complex subunit alpha, muscle-specific form	NACAM	221 kDa	1	1	1	1	3	1	1	1	1	1	1	0	0	0	0	1	1	0	0	0	0	1	0	0	0	0	0
type=protein; loc=2L:join(6724848..6725096,6725158..6725259,6725776..6726129,6726202..6726303,6726373..6726540,6726599..6726718,6727194..6727322,6727863..6728780,6728878..6729503,6729570..6729772,6729827..6729934,6730047..6730366,6730423..6730539,6730599..6730688); ID=FBpp0078930; name=Liprin-alpha-PA; parent=FBgn0046704,FBtr0079300; dbxref=FlyBase:FBpp0078930,FlyBase_Annotation_IDs:CG11199-PA,GB…	FBpp0078930	135 kDa	Liprin-alpha-1	LIPA1	136 kDa	0	0	0	0	0	1	1	1	1	3	-3	0	0	0	1	0	0	0	4	0	0	0	0	0	0	0	0
type=protein; loc=2L:complement(18449634..18450175,18450239..18451960,18452017..18453325,18453392..18453917,18454347..18454486); ID=FBpp0080637; name=bsf-PA; parent=FBgn0032679,FBtr0081087; dbxref=FlyBase:FBpp0080637,FlyBase_Annotation_IDs:CG10302-PA,GB_protein:AAF53668.2,GB_protein:AAF53668; MD5=6c47153da07156e39e45dccb6b84cf1f; length=1412; release=r5.4; species=Dmel;	FBpp0080637	157 kDa	Leucine-rich PPR motif-containing protein, mitochondrial	LPPRC	158 kDa	0	2	0	0	6	2	1	2	1	1	1	0	3	0	4	7	12	3	3	2	3	2	0	0	7	0	0
type=protein; loc=3L:join(4242878..4242888,4242948..4243706,4243765..4244314,4244375..4244696,4244752..4245302,4245364..4245834); ID=FBpp0073083; name=pav-PA; parent=FBgn0011692,FBtr0073227; dbxref=FlyBase:FBpp0073083,FlyBase_Annotation_IDs:CG1258-PA,GB_protein:AAF47868.1,GB_protein:AAF47868; MD5=188823d56b39a149172e19f9b832bb12; length=887; release=r5.4; species=Dmel;	FBpp0073083	101 kDa	Kinesin-like protein KIF23	KIF23	110 kDa	0	0	0	0	1	1	1	1	3	1	3	2	0	0	0	0	0	0	0	0	0	0	6	5	0	0	1
type=protein; loc=2R:complement(12154769..12155209,12155281..12157160,12157299..12157758,12158844..12158990); ID=FBpp0086328; name=Khc-PA; parent=FBgn0001308,FBtr0087184; dbxref=GB_protein:AAF58029.1,FlyBase:FBpp0086328,FlyBase_Annotation_IDs:CG7765-PA,GB_protein:AAF58029; MD5=4ad89c4c85a3bbd7f2e94c8acefb8757; length=975; release=r5.4; species=Dmel;	FBpp0086328	110 kDa	Kinesin-1 heavy chain	KINH	110 kDa	0	0	0	0	0	1	1	1	1	2	-2	0	0	0	0	2	3	3	3	5	0	0	0	0	4	0	0
type=protein; loc=3R:complement(8253610..8254506,8254568..8254696,8254759..8254923); ID=FBpp0082066; name=CG5641-PA; parent=FBgn0038046,FBtr0082594; dbxref=FlyBase:FBpp0082066,FlyBase_Annotation_IDs:CG5641-PA,GB_protein:AAF54812.1,GB_protein:AAF54812; MD5=cbaed7807f4668e65216901e27b2ba9d; length=396; release=r5.4; species=Dmel;	FBpp0082066	44 kDa	Interleukin enhancer-binding factor 2	ILF2	43 kDa	0	1	0	0	2	4	4	1	3	3	1	0	0	0	0	1	0	0	0	0	0	0	0	0	4	0	0
type=protein; loc=2L:complement(10242637..10244158,10244219..10244387,10244457..10244545,10244601..10244853,10244910..10245103,10245220..10245351,10245410..10245590,10245655..10246021); ID=FBpp0079677; name=chico-PA; parent=FBgn0024248,FBtr0080088; dbxref=FlyBase:FBpp0079677,FlyBase_Annotation_IDs:CG5686-PA,GB_protein:AAF52882.1,GB_protein:AAF52882; MD5=413ca6f0cf13747c197b4da33612690e; length=96…	FBpp0079677	108 kDa	Insulin receptor substrate 1	IRS1	132 kDa	430	295	17	15	0	24	1	24	57	10	5.7	0	0	0	0	0	0	4	8	3	1	1	0	5	1	2	0
type=protein; loc=3L:join(8109540..8109629,8110405..8110640,8110696..8111193,8111257..8111433,8111647..8111792,8111845..8112642,8112705..8112928,8113012..8113322,8113378..8113850,8113915..8114111); ID=FBpp0076408; name=msk-PA; parent=FBgn0026252,FBtr0076685; dbxref=FlyBase:FBpp0076408,FlyBase_Annotation_IDs:CG7935-PA,GB_protein:AAF50487.1,GB_protein:AAF50487; MD5=5345dea3051aa79068ab0eb417383847;…	FBpp0076408	119 kDa	Importin-7	IPO7	120 kDa	0	0	0	0	2	2	1	2	1	1	1	0	0	1	0	0	0	1	0	0	0	2	0	0	1	0	0
type=protein; loc=2L:complement(7825701..7826336,7826770..7826981,7827061..7827169); ID=FBpp0079187; name=Rack1-PA; parent=FBgn0020618,FBtr0079565; dbxref=FlyBase:FBpp0079187,FlyBase_Annotation_IDs:CG7111-PA,GB_protein:AAF52566.1,GB_protein:AAF52566; MD5=c367551df53d0ddb1b123145df73b49a; length=318; release=r5.4; species=Dmel;	FBpp0079187	36 kDa	Guanine nucleotide-binding protein subunit beta-2-like 1	GBLP	35 kDa	0	1	0	0	0	1	2	-2	1	1	1	0	0	0	0	2	2	0	0	0	0	0	0	0	2	0	0
type=protein; loc=2R:complement(3679627..3680625); ID=FBpp0087977; name=Gapdh1-PA; parent=FBgn0001091,FBtr0088903; dbxref=GB_protein:AAF59192.2,FlyBase:FBpp0087977,FlyBase_Annotation_IDs:CG12055-PA,GB_protein:AAF59192; MD5=8d0ccdacc2be570be3a4da5ded441e61; length=332; release=r5.4; species=Dmel;	FBpp0087977	35 kDa	Glyceraldehyde-3-phosphate dehydrogenase	G3P	36 kDa	0	0	0	0	0	1	1	1	1	2	-2	0	0	1	0	8	12	0	0	1	0	0	2	2	10	0	0
type=protein; loc=2R:complement(12752191..12752538,12752597..12752834,12752899..12753386,12753449..12753601,12753660..12754751,12754831..12754902); ID=FBpp0086220; name=Psi-PB; parent=FBgn0014870,FBtr0087072; dbxref=FlyBase:FBpp0086220,FlyBase_Annotation_IDs:CG8912-PB,GB_protein:AAF57942.2,GB_protein:AAF57942; MD5=09c3bb3e8baccc61038a1bf8df707ccf; length=796; release=r5.4; species=Dmel;	FBpp0086220	82 kDa	Far upstream element-binding protein 2	FUBP2	73 kDa	0	0	0	0	1	7	8	-1.14286	7	5	1.4	0	0	1	0	0	0	0	0	0	2	1	0	0	0	0	0
type=protein; loc=2R:complement(19694078..19694623,19694684..19696255,19696333..19696386); ID=FBpp0072151; name=Ssrp-PA; parent=FBgn0010278,FBtr0072242; dbxref=FlyBase:FBpp0072151,FlyBase_Annotation_IDs:CG4817-PA,GB_protein:AAF47064.1,GB_protein:AAF47064; MD5=d55a071b5370e5621b29975a6688fd2d; length=723; release=r5.4; species=Dmel;	FBpp0072151	82 kDa	FACT complex subunit SSRP1	SSRP1	81 kDa	0	0	0	0	2	1	1	1	1	1	1	0	0	0	1	2	3	0	0	1	0	0	0	0	1	0	0
type=protein; loc=2R:complement(7576584..7577393,7577951..7578091,7578183..7578224); ID=FBpp0087186; name=wal-PA; parent=FBgn0010516,FBtr0088082; dbxref=FlyBase:FBpp0087186,FlyBase_Annotation_IDs:CG8996-PA,GB_protein:AAF58627.1,GB_protein:AAF58627; MD5=28de8d5cb126e2c2d9cc5eb3d1d414a6; length=330; release=r5.4; species=Dmel;	FBpp0087186	34 kDa	Electron transfer flavoprotein subunit alpha, mitochondrial	ETFA	35 kDa	0	1	0	0	0	4	1	4	1	1	1	0	0	0	0	1	2	0	0	0	0	0	0	0	3	0	0
type=protein; loc=3R:complement(5540674..5540886,5540946..5541176,5541243..5541390,5541446..5541652,5541713..5542038,5542096..5542172,5542239..5543195,5543252..5543998,5544053..5544263,5544353..5544825,5544886..5545119,5545199..5545343,5545442..5548942,5549030..5549220,5549283..5549521,5549582..5549799,5549859..5550138,5550202..5550399,5551186..5551247); ID=FBpp0081568; name=hyd-PA; parent=FBgn00…	FBpp0081568	319 kDa	E3 ubiquitin-protein ligase UBR5	UBR5	309 kDa	9	9	0	3	21	9	12	-1.33333	43	34	1.26471	0	0	0	0	0	2	0	0	0	0	0	0	0	0	0	0
type=protein; loc=3L:join(16577500..16577544,16577689..16577822,16577879..16578182,16578285..16579124); ID=FBpp0075069; name=CG4169-PA; parent=FBgn0036642,FBtr0075309; dbxref=GB_protein:AAF49444.1,FlyBase:FBpp0075069,FlyBase_Annotation_IDs:CG4169-PA,GB_protein:AAF49444; MD5=c89c08293aa606332e429c50fa8be9d2; length=440; release=r5.4; species=Dmel;	FBpp0075069	45 kDa	Cytochrome b-c1 complex subunit 2, mitochondrial	QCR2	48 kDa	0	2	0	0	0	3	5	-1.66667	1	4	-4	0	0	1	0	1	3	0	0	0	0	0	0	0	7	0	0
type=protein; loc=3L:complement(1641197..1643955,1644012..1644957); ID=FBpp0072693; name=alphaCop-PB; parent=FBgn0025725,FBtr0072811; dbxref=FlyBase:FBpp0072693,FlyBase_Annotation_IDs:CG7961-PB,GB_protein:AAF47535.1,GB_protein:AAF47535; MD5=66c92cebeb44706586c8d2870900e903; length=1234; release=r5.4; species=Dmel;	FBpp0072693	139 kDa	Coatomer subunit alpha	COPA	138 kDa	0	0	0	0	1	2	2	1	1	1	1	0	0	0	1	2	3	3	0	6	2	0	0	0	3	0	0
type=protein; loc=X:complement(15722305..15722535,15722596..15722682,15722749..15722915,15722985..15727286,15727525..15727732,15728156..15728197); ID=FBpp0073966; name=Chc-PA; parent=FBgn0000319,FBtr0074179; dbxref=FlyBase:FBpp0073966,FlyBase_Annotation_IDs:CG9012-PA,GB_protein:AAF48522.1,GB_protein:AAF48522; MD5=7e1eb52b2f9f7ecf7169e3aba6430dd5; length=1678; release=r5.4; species=Dmel;	FBpp0073966 (+5)	191 kDa	Clathrin heavy chain 1	CLH1	192 kDa	0	2	0	0	0	9	5	1.8	1	2	-2	0	0	0	7	11	16	10	6	6	12	13	5	15	6	1	0
type=protein; loc=3L:complement(18662134..18664288,18664368..18664534,18664590..18664772,18665731..18666111); ID=FBpp0074865; name=CG18811-PA; parent=FBgn0042134,FBtr0075098; dbxref=FlyBase:FBpp0074865,FlyBase_Annotation_IDs:CG18811-PA,GB_protein:AAG22572.1,GB_protein:AAG22572; MD5=927ba82456ba510777179a794cc84d2d; length=961; release=r5.4; species=Dmel;	FBpp0074865	104 kDa	Caprin-1	CAPR1	78 kDa	4	2	0	1	8	8	6	1.33333	2	4	-2	0	0	0	2	0	2	3	0	2	0	1	0	0	1	0	0
type=protein; loc=3R:complement(12087556..12087648,12087713..12087911,12087984..12088808,12088869..12089343,12089452..12089674); ID=FBpp0082728; name=bor-PA; parent=FBgn0040237,FBtr0083276; dbxref=FlyBase:FBpp0082728,FlyBase_Annotation_IDs:CG6815-PA,GB_protein:AAF55289.2,GB_protein:AAF55289; MD5=9550e905085694c6b773f07bdceddeaa; length=604; release=r5.4; species=Dmel;	FBpp0082728	68 kDa	ATPase family AAA domain-containing protein 3A	ATD3A	71 kDa	0	0	0	0	0	3	1	3	1	1	1	0	1	0	0	1	1	0	0	0	0	0	3	6	0	0	0
type=protein; loc=2L:join(21758212..21758359,21758442..21759078,21759231..21759366,21760480..21760623); ID=FBpp0085258; name=CG1416-PA; parent=FBgn0032961,FBtr0085903; dbxref=GB_protein:AAF57232.2,FlyBase:FBpp0085258,FlyBase_Annotation_IDs:CG1416-PA,GB_protein:AAF57232; MD5=7d6ac8f9345449cfe1144705006bf25e; length=354; release=r5.4; species=Dmel;	FBpp0085258	40 kDa	Activator of 90 kDa heat shock protein ATPase homolog 1	AHSA1	38 kDa	0	2	0	0	0	3	2	1.5	1	1	1	0	0	0	0	1	1	0	0	0	0	0	0	0	2	0	0
type=protein; loc=2L:join(21168772..21168804,21170191..21171828,21171895..21172398,21172460..21172648); ID=FBpp0081002; name=Acon-PB; parent=FBgn0010100,FBtr0081473; dbxref=FlyBase:FBpp0081002,FlyBase_Annotation_IDs:CG9244-PB,GB_protein:AAF53973.2,GB_protein:AAF53973; MD5=1b570e5362a3461cb0ab88bcbcd57492; length=787; release=r5.4; species=Dmel;	FBpp0081002	85 kDa	Aconitate hydratase, mitochondrial	ACON	85 kDa	0	0	0	0	0	1	1	1	1	2	-2	0	0	0	0	1	3	0	0	0	3	2	0	0	1	0	0
type=protein; loc=X:complement(6183652..6183754,6183818..6183958,6184088..6184808,6184872..6184991,6185048..6185135); ID=FBpp0070890; name=Rpt4-PA; parent=FBgn0028685,FBtr0070929; dbxref=FlyBase:FBpp0070890,FlyBase_Annotation_IDs:CG3455-PA,GB_protein:AAF46146.2,GB_protein:AAF46146; MD5=87ef5fbc24a149a9c22dff36b475e4b9; length=390; release=r5.4; species=Dmel;	FBpp0070890	44 kDa	26S protease regulatory subunit S10B	PRS10	44 kDa	1	2	0	0	0	8	6	1.33333	1	1	1	0	0	0	0	2	2	0	0	0	0	0	0	0	0	0	0
type=protein; loc=3R:join(19578736..19578945,19579010..19579430,19579488..19580143); ID=FBpp0083843; name=Tbp-1-PA; parent=FBgn0028684,FBtr0084452; dbxref=FlyBase:FBpp0083843,FlyBase_Annotation_IDs:CG10370-PA,GB_protein:AAF56177.1,GB_protein:AAF56177; MD5=d644ae57f045a0329802b0442d8a3e33; length=428; release=r5.4; species=Dmel;	FBpp0083843	48 kDa	26S protease regulatory subunit 6A	PRS6A	49 kDa	0	0	0	0	0	2	1	2	1	1	1	0	2	0	0	3	2	0	0	0	0	0	0	0	3	0	0
type=protein; loc=2R:join(5991853..5991914,5992222..5992335,5992446..5992572,5993207..5993330,5993794..5993957,5994972..5995127); ID=FBpp0087500; name=14-3-3zeta-PB; parent=FBgn0004907,FBtr0088412; dbxref=FlyBase_Annotation_IDs:CG17870-PB,FlyBase:FBpp0087500,GB_protein:AAM71062.1,GB_protein:AAM71062; MD5=c0cf7f1b1a36a7ad910e39ad294a47c6; length=248; release=r5.4; species=Dmel;	FBpp0087500 (+4)	28 kDa	14-3-3 protein zeta/delta	1433Z	28 kDa	70	28	0	0	0	1	1	1	1	1	1	0	0	1	0	2	4	0	0	0	0	0	0	0	6	2	0
type=protein; loc=3R:join(14068568..14068631,14073155..14073624,14073693..14073873,14073943..14074010); ID=FBpp0082990; name=14-3-3epsilon-PD; parent=FBgn0020238,FBtr0083568; dbxref=FlyBase:FBpp0082990,FlyBase_Annotation_IDs:CG31196-PD,GB_protein:AAN13765.1,GB_protein:AAN13765; MD5=a2604f0eb7d964df55b6a3e08c0f55b5; length=260; release=r5.4; species=Dmel;	FBpp0082990	30 kDa	14-3-3 protein epsilon	1433E	29 kDa	115	53	0	0	0	1	1	1	1	1	1	0	0	0	0	3	4	0	0	0	0	0	0	0	3	0	0
type=protein; loc=2L:complement(8221549..8222114,8222226..8222376,8222446..8222518,8222581..8222830,8222892..8223161,8223223..8223449,8223825..8223984,8224052..8224531,8224593..8225042,8225106..8225415,8225486..8225512,8225672..8226141,8226210..8226393,8226458..8226606,8228083..8228257,8228494..8229011,8230125..8230194); ID=FBpp0079244; name=Pvr-PA; parent=FBgn0032006,FBtr0079625; dbxref=FlyBase:…	FBpp0079244 (+1)	170 kDa	Platelet-derived growth factor receptor alpha	PGFRA	123 kDa						6	16	-2.66667	109	93	1.17204
